# Supplementary material for: Advances in global sensitivity analyses of demographic-based species distribution models to address uncertainties in dynamic landscapes
Source: PeerJ. 2016 Jul 19;4:e2204. doi: 10.7717/peerj.2204 (PMC4958004; doi:10.7717/peerj.2204)
Supplement: Appendix S1 [file peerj-04-2204-s001.r]

#-----------------------------------------#
# GRIP 2.0                                #
#-----------------------------------------#
# A program to generate sets of 
# 	random input parameters (GRIP)
# 	for sensitivity analysis of 
#	population viability analysis 
#	(PVA) models created with 
#	RAMAS GIS 5.0 and RAMAS GIS 6.0.
# GRIP 2.0 applies a 
#	global sensitivity analysis and
#	varies spatial and non-spatial 
#	parameters and modifies 
#	habitat-based parameters on a 
#	raster reference landscape. 

#-----------------------------------------#
# Project Aims                            #
#-----------------------------------------#
# GRIP 2.0 was developed to 
#	stimulate interest in 
#	incorporating options for 
#	sensitivity analysis of spatial 
#	parameters into PVA software 
#	packages, and to provide 
#	interim tools for use in species 
#	at risk recovery planning and 
#	critical habitat assessments.

#-----------------------------------------#
# Code modified: February 2016            #
#                                         #
# Authors:                                #
# Ilona Naujokaitis-Lewis and             #
# Janelle M. R. Curtis                    #
#                                         #
#-----------------------------------------#

# Contact Information:
# Ilona Naujokaitis-lewis 
# Email: ilona.naujo.lewis@gmail.com
# Mail:  National Wildlife Research Centre, 
		# Environment and Climate Change Canada, 
		# Carleton University, 
		# 1125 Colonel By Drive, 
		# Ottawa, Ontario, Canada K1A 5B6

# Janelle M. R. Curtis
# Email: janelle.curtis@dfo-mpo.gc.ca
# Mail:  Pacific Biological Station 
		# Fisheries and Oceans Canada 
		# 3190 Hammond Bay Road, Nanaimo 
		# British Columbia, Canada V9T 6N7


#----------------------------------#
# Notes to Users                   #
#----------------------------------#	
# Please report bugs, 
# 	and contact us with questions, 
# 	comments, or suggestions to 
# 	improve the code. 
# We would like to track use 
#	of GRIP 2.0. 
# Please let us know if you are 
	# planning to use or 
	# customize this code.
	# or better yet: please cite!
#-----------------------------------------#
# Recommended citation:	TBA.
#-----------------------------------------#
#-----------------------------------------#


#-----------------------------------------#
#-----------------------------------------#
# INSTRUCTIONS AND NOTES                  #
#-----------------------------------------#

#-----Overview of GRIP 2.0----------------#

# Grip 2.0 builds on GRIP 1.0 
#	(Curtis & Naujokaitis-Lewis 2008) 
#	and is designed to vary parameter 
#	values of PVA models created with 
#	RAMAS GIS v5.0 and v6.0.
# For more information about RAMAS
#	 software go to www.ramas.com

# GRIP 2.0 was designed to run as an 
#	'R' script and was tested on 
# 	versions R 2.7.0 to R 3.23.0. 
# Should there be incompatibilities with 
#	different versions of R, we 
#	suggest that users 1) use 1 of 
#	the versions that it was tested on, 
#	or, 2) let the authors know of any 
#	problems and we will do our best 
#	to respond in a timely manner and assist in any way.

#-----------------------------------------# 
#---GRIP 2.0: Major steps-----------------#
#-----------------------------------------#

# GRIP 2.0: generates random sets of
#	input parameters in the following major steps:

# 1. The program READS IN the following files 
#	(A) RAMAS Spatial 5.0/6.0 PVA model (*.ptc file), 
#   (B) RAMAS Metapop file (*.mp), 
#	(C) a habitat suitability map (*.asc), 
#	(D) and a patch ID map (*.asc). 
# The first two files ((A): *.ptc and (B) *.mp) 
#	require certain configurations. 
# See section 'Prior to running GRIP 2.0'.
		
# 2. Spatial parameters are varied on 
	# the habitat suitability (raster) map
	# and a modified version of RAMAS Spatial file 
	# is created. The two outputs at this stage include:
	# (1) 'ptc_*.ptc' (generic file name), and
	# (2) 'HSmap_*.asc'
# One file is created for each of the '*' replicate simulations. 
# Parameters varied during this stage include:
	# spatial parameters: number of populations 
	#(we use the terms population and patches synonymously), 
	# habitat suitability values, habitat suitability
	# threshold, neighbourhood distance, 
	# method for calculating distances between patches. 
# The majority of these parameters are varied 
	# directly on raster-based habitat suitability map.
# A new habitat suitability map is created 
	# (based on the varied parameters), which is 
	# used to define the new metapopulation structure. 
# Each replicate RAMAS Spatial Data file (ptc_*.ptc) 
	# is run in RAMAS Spatial 6.0 using a 
	# batch file created by GRIP 2.0. 
# Results from runs of each replicate file are 
	# recorded, saved, and collated into two tables, 
	# "PTCvariables.txt" and "spatialvar.txt".
# Results include: total amount of habitat, 
	# mean patch size, average patch quality, 
	# number of populations, mean core area, 
	# mean edge to area ratio, mean patch edge, 
	# mean shape index, and percent area habitat 
	# within the landscape.
# The GRIP 2.0 code can be customized by the 
	# user to collate additional variables of interest.
      
# 3. A 'pref_metapop' file is created, 
	# which is created from the output 
	# from the previously run ptc_*.ptc file 
	# (called pref_*.mp, one is created for each 
	# of the n replicate simulations). 
	# This is created by GRIP 2.0 because 
	# a copy of the metapop file is not created 
	# automatically when RAMAS Spatial models 
	# are run using batch files. Because GRIP 2.0 
	# uses output from the RAMAS Spatial Data 
	# program and the user-specified Metapop Link 
	# file, users must ensure that parameters 
	# specified in the original Metapop Link 
	# file (*.mp) are specified the same way in the 
	# RAMAS GIS model (*.ptc). 
	# See more details on ensuring consistency 
	# between the two files below.
    
# 4. A 'prefile' file is created, which 
	# is an interim replicate simulation file 
	# (called interim_*.mp, one is created 
	# for each of the n replicate simulations). 
	# Key steps during the 'prefile' creation 
	# stage of GRIP 2.0 include varying
	# parameters such as initial abundances and Rmax. 
	# In addition, a population with an arbitrarily 
	# low K is added to simulate dispersal survival 
	# (see Curtis and Naujokaitis-Lewis 2008).
		
# 5. A 'repfile' file is created, which is 
	# a final replicate simulation file to be run 
	# during the RAMAS Metapop simulations 
	# (called rep_*.mp, one is created for 
	# each of the n replicate simulations). 
	# Key steps at this stage of GRIP 2.0 include 
	# varying parameters including: frequency, 
	# intensity and spatial extent of catastrophes, 
	# dispersal rates, number of population pairs 
	# connected by dispersal, correlations in 
	# vital rates, and vital rates. 
	# See Curtis and Naujokaitis-Lewis 2008 for details.
  
# 6. All rep_*.mp files are run in 
	# RAMAS Metapop using a batch file 
	# created by GRIP 2.0. 
	# Results from each of the n repfiles 
	# are recorded, saved, and collated into one table 
	# (data.csv) for further analysis.


#-----------------------------------------#
#    GRIP 2.0 CODE STARTS HERE            #  #-----------------------------------------#

# Install/load libraries
# If not already installed, use install.packages("xxx") 
library(sp)
library(rgdal)
library(spatial)
library(spatstat)
library(raster)
library(plotrix)  
library(adehabitatHS)
library(ade4)
library(SDMTools)
library(maptools)
library(RandomFields)


# Removes all objects from the R workspace
	rm(list=ls(all=TRUE))


#-----------------------------------------#
# The following lines of code             #
# 	require USER-specification            # #-----------------------------------------#

# Name of original RAMAS Spatial file
# Model was run, and includes saved results  
# Needed to reference certain parameters/values
  Original_Spatial <- "WhPine.ptc"    #e.g. "Whitebarkpine.ptc"
        
# Reference habitat suitability map 
	# File exported from results of 
	# RAMAS GIS output model
# File could be of any type allowed by RAMAS GIS
# If ensemble approach to estimate habitat suitability
	# was applied, this file contains mean/median/etc predictions
Original_HSmap <- "WhPine_HS.ASC" #e.g. "Whitebarkpine_HS.ASC"
  
# Reference patch map file exported 
	# from results of RAMAS GIS output model	
Original_Patchmap <- "WhPine_PA.ASC"  #e.g."Whitebarkpine_PA.ASC"
	
# Reference mask map (ascii) file, if it is in use. 
# The mask map is used if there are areas within the 
	# landscape where patches cannot be created. 
# For e.g., for a terrestrial species patches 
	#can only be created on land, so a mask map 
	# might include any water bodies included 
	# within the modeled landscape extent. 
# If a mask is used, remove the # sign 
	# from the first mask object. 
# If a mask map is not used, use the line of code 
	# specifying 'mask<-0', i.e. remove '#' sign 
	# from this line of code.
  # Origmask<-"Speciesname_mask.ASC" #e.g "Whitebarkpine_mask.ASC"
  Origmask <- 0
    
# Specify the number of replicate simulations
  Nreps <- 5

# Specify the number of stochastic runs 
	# within each simulation (default is 1000)
  Nruns <- 1000

  
#---------------------------------------------#  
# Specify method to vary                      #
	# habitat suitability values              #
#---------------------------------------------#  

# Users can select the method by which to vary HS values
# These include:
# "SACexp": generate a landscape using randomfield package
	# Users can specify the model and degree to which 
	# Spatial autocre
# "rnorm": each new HS sampled randomly based on gaussian distribution
	# If rnorm selected,New habitat suitability values are sampled from normal distribution with mean = mean of HS values in original landscape, SD = standard deviaion of HS values. If the value is < the HS threshold, it is replaced with the threshold value.
# "ensemble": uses ensemble predictions and the 
	# measure of uncertainty to vary new HS values
	# the current implementation of GRIP2 resamples 
	# HS values using a random normal variate with 
	# the mean based on the ensemble prediction 
	# with a SD based on the uncertainty estimate from the 
	# ensemble model (i.e., the model-based measure of variation)
	# HS resampling is done on a cell-by-cell basis
	# users can specify alternative distributions by 
	# which to sample from, but 'rnorm' is the current implementation
# 'none': users can opt to not vary HS	
	

# Select which method to vary habitat suitability 
	# values by choosing one of the following:
	# Ensure that the line with the method 
		# for varying HS does not have a '#'
		# in front of it (i.e., keep the '#'
		# in front of all lines of code you 
		# do NOT want to be run in R
#HSvary <- "SACexp"
#HSvary <- "rnorm"
HSvary <- "ensemble"
#HSvary <- "none"

# If ensemble methods for used for HS sampling/variation
	# are applied, specify the name of the input raster file
	# containing the measure of variation
if (HSvary == "Yes") 
	sdHSmap <- "ensemble_sd.ASC" # input name of SD map
	

#---END OF USER-SPECIFIED CODE---------------#
#--------------------------------------------#

	
#--------------------------------------------#
# Create batch file to remove all previous   #
# files from working directory. Includes:    #
# prefiles, repfiles, saved results files    #
# created by GRIP 2.0                        #
#--------------------------------------------#
write("",file="clearspace.bat", append = FALSE)      
write("del HSHist*", file = "clearspace.bat", append = TRUE)
write("del PatchSummary*", file = "clearspace.bat", append = TRUE)
write("del LandInd*", file = "clearspace.bat", append = TRUE)
write("del ptc*", file = "clearspace.bat", append = TRUE)
write("del HSmap*", file = "clearspace.bat", append = TRUE)
write("del pref*", file = "clearspace.bat", append = TRUE)    
write("del Patch.RES", file = "clearspace.bat", append = TRUE)
write("del patchBAT.REC", file = "clearspace.bat", append = TRUE)
write("del batch_ptc.bat", file = "clearspace.bat", append = TRUE) 
write("del PTCvariables.txt", file = "clearspace.bat", append = TRUE)
write("del spatialvar.txt", file = "clearspace.bat", append = TRUE)
write("del LandIndices*", file = "clearspace.bat", append = TRUE)
write("del PatchSummary*", file = "clearspace.bat", append = TRUE)
write("del Abund*", file = "clearspace.bat", append = TRUE)
write("del FinalStageN*", file = "clearspace.bat", append = TRUE)
write("del Harvest*", file = "clearspace.bat", append = TRUE)
write("del IntExpRisk*", file = "clearspace.bat", append = TRUE)
write("del IntExtRisk*", file = "clearspace.bat", append = TRUE)
write("del IntPerDec*", file = "clearspace.bat", append = TRUE)
write("del LocalOcc*", file = "clearspace.bat", append = TRUE)
write("del LocExtDur*", file = "clearspace.bat", append = TRUE)
write("del MetapopOcc*", file = "clearspace.bat", append = TRUE)
write("del QuasiExp*", file = "clearspace.bat", append = TRUE)
write("del QuasiExt*", file = "clearspace.bat", append = TRUE)
write("del TerExpRisk*", file = "clearspace.bat", append = TRUE)
write("del TerExtRisk*", file = "clearspace.bat", append = TRUE)
write("del TerPerDec*", file = "clearspace.bat", append = TRUE)
write("del interim*", file = "clearspace.bat", append = TRUE)
write("del rep*", file = "clearspace.bat", append = TRUE)
write("del metapop.res", file = "clearspace.bat", append = TRUE)
write("del metabat.rec", file = "clearspace.bat", append = TRUE)
write("del batch_file.bat", file = "clearspace.bat", append = TRUE)
write("del vital_rates.txt", file = "clearspace.bat", append = TRUE)
write("del predictions.txt", file = "clearspace.bat", append = TRUE)
write("del variable*", file = "clearspace.bat", append = TRUE)
write("del data.csv", file = "clearspace.bat", append = TRUE)
		
# Runs the clearspace.bat file
	system("clearspace.bat")
	# Note: you can also clear the working directory manually by simply double-clicking on clearspace.bat in the working directory after sourcing GRIP.
	
#---END batch clear working directory--------#
#--------------------------------------------#	


#---Track parameters varied------------------#
# Writes column names of the varied input 
# parameters to "PTCvariables.txt" 
	PTCvarName <- list("Npopsamp","HSthreshold","NghbdDistance","HSvary","PatchChange","RadiusAddPatch") 
	write.table(PTCvarName, file="PTCvariables.txt", col.names = FALSE, row.names= FALSE, sep=",", quote=FALSE, append=FALSE)

#---Read in batch file-----------------------#
# Reads the batch_GRIP2.txt file required for
# creating the batch file for running input files 
# in RAMAS Spatial Module 5.0
	
	Start <- readLines("batch_GRIP2_v6.txt")
#--------------------------------------------#	


# in final version, TO DELETE	
#---Functions--------------------------------#

# Mirror matrix (left-right)
mirror.matrix <- function(x) {
  xx <- as.data.frame(x);
  xx <- rev(xx);
  xx <- as.matrix(xx);
  xx; }

# Rotate matrix 90 clockworks
rotate90.matrix <- function(x) {
  t(mirror.matrix(x)) }

  

#---Dilate function-----#
# Applied to 'owin' object types
# Needed for adding new patches to the landscape
# 'dilate2.owin' function: ensures dimensions
# of new window same as original landscape
# for when a patch is added is of the 
dilate2.owin <- function (w, r, ..., include.bb=FALSE) {
     verifyclass(w, "owin")
     if (r < 0)
         stop("r must be nonnegative")
     if (r == 0)
         return(w)
     if (w$type != "mask")
         w <- as.mask(w, ...)
     epsilon <- sqrt(w$xstep^2 + w$ystep^2)
     r <- max(r, epsilon)
     if (!include.bb) bb <- bounding.box(w)
     else bb <- w
     newbox <- owin(bb$xrange, bb$yrange)
     w <- rebound.owin(w, newbox)
     distant <- distmap(w)
     dil <- w
     dil$m <- (distant$v <= r)
     return(dil)
}


#-----------------------------------------------#
# START: Generate alternative landscapes        #
#-----------------------------------------------#

for (y in 1:Nreps){
    ptcfile <- paste("ptc", "_",y,".ptc", sep="")
    new_HSfunction <- paste("[HSmap","_",y,"]",sep="")
    newHSmap_name <- paste("HSmap","_",y,sep="")
    newHSmap_asc <- paste("HSmap","_",y,".ASC", sep="")    
    
# Creates a batch file 
# to run replicate simulation files in RAMAS
	batch_rep <- paste(Start[1], " ",Start[2], " ", Start[3], " ", Start[4],"ptc_", y, ".ptc", Start[5], sep="")
	write(batch_rep, file="batch_ptc.bat", append = TRUE)
	
	#LandIndices <- paste("rename LandIndices.txt ", "LandIndices_", y, ".txt", sep="")
	#PatchSummary <- paste("rename PatchSummary.txt ", "PatchSummary_", y, ".txt", sep="")
#	write(LandIndices, "batch_ptc.bat", append = TRUE) 
#	write(PatchSummary, "batch_ptc.bat", append = TRUE) 

 
#---START preliminary set-up---------------#
# Reads in the original input Habitat Suitability (HS) map
  origHSmap <- readGDAL(Original_HSmap)
   
# Reads in the original input Patch map
  origPatchmap <- readGDAL(Original_Patchmap)
  
# Reads in the mask map, if it exists
 
  if (Origmask==0){ Origmask<-0 } else
  { maskmap<-readGDAL(Origmask) }
   
# Changes names of data in SpatialDataFrames
  names(origHSmap) = paste("HSvalue", sep="")
  names(origPatchmap) = paste("ID", sep="")
  
# Retrieve grid parameters and assign object to grid cell size
    gridpara <- gridparameters(origPatchmap)
    cellsize<-gridpara[1,2]  
    celldimX<-gridpara[1,3]
    celldimY<-gridpara[2,3]


# Reads in the whole input file (*.ptc) as an object
	inputprefile <- readLines(Original_Spatial, n=-1)
	# Note: used for referencing lines with the GREP function and for writing lines that are not changed by GRIP.
	               
# Returns line number in the input file with "Results"	
	Results <- grep("Results", inputprefile)

# Returns line number in the input file with "Migration"	
	Migration<-grep("Migration", inputprefile)
	
# Returns line number in the input file with "End of file"	
	Endoffile<-grep("End of file", inputprefile)

# Reads in the original number of populations 
# in the PVA model as a numeric object
	Original_Npops <- scan(Original_Spatial, what = "list", skip = Results, nlines = 1)
	Original_Npops <- as.numeric(Original_Npops[1])
  
# Reads in number of decimals for habitat suitability map export
	HSdecimal <- as.numeric(scan(Original_Spatial,what="numeric",skip=12,nlines=1))

# Reads in original Habitat Suitability Threshold 
# for patches identification algorithm 
	HSthreshold <- as.numeric(scan(Original_Spatial, what = "list", skip = 9, nlines = 1))


# Sample new habitat suitability threshold 
# applying the original threshold as a mean and a 10% CV
	new_HSthreshold <- round(rnorm(1,mean=HSthreshold,sd=0.1*HSthreshold),digits=HSdecimal)

# Reads in the results population dataframe 
# from the '*.ptc' results section
	pop_data <- read.table(Original_Spatial, skip = (Results+Original_Npops+3), nrow = Original_Npops,sep="")

# Mean area of patches of original landscape (# of cells)
	avg_area_pop<-mean(pop_data$V2)

# Standard deviation of patch areas of 
# original landscape (# of cells)
	sd_area_pop<-sd(pop_data$V2)

# Calculates the minimum (greater than 0) and maximum possible habitat suitability values for the 
# model based on the habitat suitability map
  # Rounds Patchmap values to 0 decimal places; these values are always whole numbers between 1:n, where n is the number of patches identified in the original model
  origPatchmap$ID <- round(origPatchmap$ID,0)
  
  # Rounds HSmap decimals places to those specified in the original (*.ptc) model 
  origHSmap$HSvalue <- round(origHSmap$HSvalue,HSdecimal)
  
  # Coerces NA values to 0s
  origHSmap$HSvalue[is.na(origHSmap$HSvalue)]<-0
 
 # Creates duplicate object for backup
  Patchmap <- origPatchmap
  HSmap <- origHSmap 
  
# Calculates the mean and SD habitat suitability across habitat
# Takes the mean of cells that are 
# => habitat suitability threshold of the original model 
	mean_HS <- mean( origHSmap$HSvalue[ origHSmap$HSvalue >= HSthreshold] ) #same as:avgHS_cell<-Tot_HS/Tot_cells
	sd_HS <- sd( origHSmap$HSvalue[ origHSmap$HSvalue >= HSthreshold ])

# set SD of HS to 10% CV if it is 0 in the original landscape map
	if (sd_HS == 0) sd_HS<-0.1


# Reads in original neighbourhood distance for patch identification algorithm (distance is equivalent to number of cells)
	nghbd_dist<-as.numeric(scan(Original_Spatial, what = "list", skip = 10, nlines = 1))

# Sample new neighbourhood distance 
# based on the original value and a CV of 10%
	line11_nghbd_dist<-round(rnorm(1,mean=nghbd_dist,sd=0.1*nghbd_dist),digits=2)

# If newly sampled neighbourhood distance 
# is less than 1, coerces to 1
# RAMAS requires a minimum distance of 1.00
  if (line11_nghbd_dist<1) line11_nghbd_dist<-1

# Reads in friction map file (should not be specified)
	fric_map<-scan(Original_Spatial,what="character",skip=25,nlines=1)

# Vary method to measure distance between patches
# Creates a vector of the 3 methods RAMAS uses
	distance<-c("Edge to edge","Center to edge","Default: Center to center")  
# Randomly samples distance method
	line27_distance_measure<-sample(distance,1)

# Reads in number of input maps
# This should include the habitat suitability map and maps used to define how input parameters are a function of habitat suitability
	nu_maps <- as.numeric(scan(Original_Spatial,what="numeric",skip=27,nlines=1))

# Sample the new number of populations (random normal)
	# with mean = original number of populations
	# with a 50% CV 
	Npops <- abs(round(rnorm(1, mean=Original_Npops, sd=0.5*Original_Npops), digits=0))
	          
# Difference between number of populations in the original versus the new landscape
	Diff <- Original_Npops - Npops
     
# Ensures that Diff is not equal to the number of original populations, as this would translate to a landscape with no populations
# if Npops sampled = 0, change so that Npops = 2
# as there must be a minimum of 2 for dispersal matrix 
# and error-free code functioning
     if (Diff == Original_Npops){
     Diff <- Original_Npops-2
     Npops <- 2 } 
    
    # if Npops = 1, change so that Npops = 2
    if (Diff == (Original_Npops-1)){
     Diff <- Original_Npops-2
     Npops <- 2     }  

#END preliminary set-up---------------#


#-------------------------------------#
# Part 1:                             #
# Remove or add populations           #
# to landscapes                       #
# or change names of objects,         #
# if patch number stays same          #
# as original                         #
#-------------------------------------#

#-------------------------------------#
# REMOVE POPULATIONS                  #
#-------------------------------------#

if (Original_Npops > Npops){
# Randomly selects which populations to remove 
# and sorts them in descending order
	Pops_removed <- sample(seq(1, Original_Npops), Diff, replace=FALSE)
	Pops_removed <- sort(Pops_removed, decreasing = TRUE)	

# Coerce NAs in the spatial grid object to 0s
     HSmap$HSvalue[is.na(HSmap$HSvalue)] <- 0
	 
# Add HSvalues to raster
     Patchmap$HSvalue <- HSmap$HSvalue

# Create a vector containing the names of 
# the expressions to be evaluated  
      Npopslength <- length(Pops_removed)
      pnames <- paste("(Patchmap$ID == Pops_removed[", 1:Npopslength, "])",sep="")
    
# Combine them into a single string that 
# represents the expression to be evaluated:
      pstring <- paste(pnames, collapse=" | ")
 
# Convert this into an R language expression:
      pexpr <- parse(text = pstring)

# Execute eval
      peval <- do.call("eval", list(pexpr)) 

# ID2: patches that need to be retained	  
	Patchmap$ID2 <- ifelse(peval==TRUE, 0, Patchmap$ID)	  
	
# Replace HS values of patches to be removed with 0	  
	Patchmap$HSvalue2 <- ifelse(Patchmap$ID2==0, 0, Patchmap$HSvalue)

# Convert to raster stack
	test <-	stack(Patchmap)	
# Create new patchmap object
	new_patchmap <- test$ID2
	names(new_patchmap) <- "ID"	
# Create new hsmap object
	new_HSmap <- test$HSvalue2
	names(new_HSmap) <- "HSvalue"	

# Assign '0' to NA
set0toNA <- function(x) { x[x==0] <- NA; return(x) }
new_HSmap <- calc(new_HSmap, set0toNA)
new_patchmap <- calc(new_patchmap, set0toNA)

} 
#---END remove populations------------#


#-------------------------------------#
# ADD POPULATIONS                     #
#-------------------------------------#

if (Original_Npops < Npops) {

# Ensure that object is gridded
  gridded(Patchmap) <- TRUE

# Coerces 0s to NAs
  Patchmap$ID[Patchmap$ID==0]<-NA
	
# Retrieve min and max of (x,y) values from 
# bounding box matrix of spatial data
	Patchmap_bbox <- bbox(Patchmap)
	min_x <- Patchmap_bbox[1,1]
	max_x <- Patchmap_bbox[1,2]
	min_y <- Patchmap_bbox[2,1]
	max_y <- Patchmap_bbox[2,2]

# Creates a binary mask of dilated patches and matrix, 
# patches are dilated by 1 cell around all sides
	# Convert to a matrix
	mt <- as.matrix(Patchmap)

# Rotate image for correct orientation  
	mt_rot <- rotate90.matrix(mt)
	#dont use: mt_rot <- mirror.matrix(mt)
# Convert to an ascii class object
	PaIDasc <- as.asc(mt_rot)	
	#image(PaIDasc)
    #image(mt_rot)   

# Coerce 0s to NAs
	PaIDasc[PaIDasc==0] <- NA

# Create new object
  PaIDasc_D <- PaIDasc
	#image(PaIDasc_D) 

 # Ensure NAs are translated to value '0'
	PaIDasc_D[is.na(PaIDasc_D)] <- 0
	#image(PaIDasc_D)

# Coerce to logical matrix
  PaIDasc2_mt <- matrix(PaIDasc_D,nrow=nrow(PaIDasc_D),ncol=ncol(PaIDasc_D))
  PaIDasc2mt_logical <- as.matrix(PaIDasc2_mt==0)

 # Create a mask layer
	mask2 <- owin(xrange=c(min_x,max_x), yrange=c(min_y,max_y), mask=PaIDasc2mt_logical)


# Samples centre cell for x number of patches to add, samples on patch map layer, but only in area defined as non-habitat matrix	
    # Generate a random point pattern, a realisation of the Simple Sequential Inhibition (SSI) process.
    # r=Inhibition distance; n=# of points to generate
    # Generic sampling function: rSSI(r, n, win = owin(c(0,1),c(0,1)), giveup = 1000)
    # If the new point lies closer than r units from an existing point, then it is rejected and another random point is generated
    # r is set at 5 times the original cell size to insure that new patch centres are not located too close to one another
    pts2 <- rSSI(5*cellsize, -Diff, as.mask(mask2), giveup = 1000)
 	        #plot(mask2)
			#plot(mask)
			#plot(pts2,add=TRUE, col = 'yellow')		
#---End sample new patch centroids if no landscape mask

  
#-----------------------------------------#
# Add new patches to the spatial grid     #
#-----------------------------------------#

# Retrieves grid topology parameters ) 
 Patchmap_topo <- getGridTopology(origPatchmap)
 
# Produce a vector containing the unique IDs (i.e 1:length(origPatchmap)) of new patch centres
coords_p <- SpatialGrid(Patchmap_topo)
pts2.sp <- as(pts2, "SpatialPoints")

# Extract row number of each new patch centroid
pts2_overlay <-  sp::over( pts2.sp, coords_p)


#---Add new patches to landscape---------#
# Loop adds patches 1 at a time
# Loop enables varying patch size 
for (y in 1:length(pts2_overlay)) {
  patch_A <- paste("patchadd","_",y, sep="")   # Create objects 

# Creates empty grid with correct dimensions
  SGDF_empty <- SpatialGridDataFrame(Patchmap_topo, data=data.frame(new_h=rep(NA, length(origPatchmap$ID))))
  
# Adds each new patch centre point
  SGDF_empty$new_h[pts2_overlay[y]] <- 1

# Coerces object of class "SpatialGridDataFrame" to class "im"
  Newpop_im <- as(SGDF_empty, "im")

# Coerces "im" object to "owin" object
  Newpop_owin <- as.owin(Newpop_im,win=owin(c(min_x,max_x),c(min_y,max_y)))

# Sample size of the new patch to be added 
  # Current protocol is a function of the average and standard deviation of the area (# of cells) of patches within the original landscape
  # The new radius is sampled from normal distribution with mean = the square root of the mean area of current patches divided by 2, and standard deviation = to a similar function
  # adjusts radius for cell size   #radius<-abs(round(rnorm(1,((avg_area_pop*20^2)^0.5)/2,((sd_area_pop*20^2)^0.5)/2),0)) 
   # generic version:
   radius <- abs(round(rnorm(1,((avg_area_pop*cellsize^2)^0.5)/2,((sd_area_pop*cellsize^2)^0.5)/2),0)) 
    
   # re-sample if radius is = 0
   if (radius == 0) radius<-abs(round(rnorm(1,(avg_area_pop^0.5)/2,(sd_area_pop^0.5)/2),0))
    
# Dilates each patch centre based on a randomly sampled radius
  Newpop_owin_50 <- dilate2.owin(Newpop_owin, r=radius,win=as.mask(mask),include.bb=TRUE)#

# Coerces "owin" to "im" object class
  pts_extract_I <- as.im(Newpop_owin_50)

# For the first patch, create a duplicate of pts_extract_I, but with a different name  
  if (patch_A == "patchadd_1")  p_im <- pts_extract_I
 
# Combines images of patches creates using eval.im function
  p_im <- eval.im(p_im|pts_extract_I)   

} #---END add patches to grid

# Coerces "im" to a spatial grid dataframe object class 
  xx2 <- as(p_im, "SpatialGridDataFrame")  # SGDF consisting of new patches only   
    #image(xx2)
          
# Coerce 0s to NAs 
  Patchmap$ID[Patchmap$ID==0] <- NA    #replace 0s with NA

# Convert to raster
  newp.ra <- raster(xx2)# new patches to be added to landscape
  patch.ra <- raster(origPatchmap) # original patch map

# Add patch maps together  
	new_patchmap <- sum(patch.ra, newp.ra, na.rm = T)
	names(new_patchmap) = "ID"
	
# Change HSmap to raster object
# New patches added do NOT yet have HS values
	new_HSmap <- raster(HSmap)
	#plot(new_patchmap)
	#plot(new_HSmap)
	#getValues(new_patchmap)
	#plot(patch.ra)
	#click(patch.ra)
} # END add new patches to landscape
#-----------------------------------#


#-------------------------------------#
# NO CHANGE IN NO. of POPULATIONS     #
#-------------------------------------#
# START number of patches not changed

# Code modifies object names 
	#to ensure consistency 

if (Original_Npops == Npops) {
# Create new patchmap object
	new_patchmap <- Patchmap
	names(new_patchmap) <- "ID"	
# Create new hsmap object
	new_HSmap <- HSmap
	names(new_HSmap) <- "HSvalue"	
} # END number of patches not changed


#-------------------------------------#
# Part 2:                             #
# Vary map habitat suitability        #
#-------------------------------------#
	
# If patches are being added 
#if ( Original_Npops < Npops ) {

# Function: set values below 100 to NA.
#set0toNA <- function(x) { x[x==0] <- NA; return(x) }
# Function: set NA values to 0
#setNAto0 <- function(x) { x[is.na(x)] <- 0; return(x)}
#or use this: NAvalue(new_HSmap) <- 0

#---------------------------------------#
# HS variation #1                       #
# Generate landscape of autocorrelated  #
# HS values                             #
# using package 'randomFields'          #
#---------------------------------------#
if (HSvary == "SACexp"){
# Define variogram exponential model
# the model includes nugget effect and the mean:
model <- RMexp(var=1, scale=100) #+
 #RMnugget(var=1) + # nugget
 #RMtrend(mean=0) # and mean
 
## define the locations:
# dimensions of landscape
celldimX<-gridpara[1,3]
celldimY<-gridpara[2,3]
from <- 1
x.seq <- seq(from, celldimX, length=celldimX) 
y.seq <- seq(from, celldimY, length=celldimY)

# RFsimulate produces kriged raster based on variogram
# RFoptions(spConform=TRUE) # produces output as sp object, slower than FALSE
simu <- RFsimulate(model, x=x.seq, y=y.seq)
	#plot(simu)
# Add topology	
Patchmap_topo <- getGridTopology(origPatchmap)
new <- SpatialGridDataFrame(Patchmap_topo, data=data.frame(simu)) 
newHS <- raster(new) # to raster
names(newHS)<- "newHS"	

#------------------------------------#
# Rescale HS values                  #
#------------------------------------#
# Extract max/min values of new raster
max_HS <- cellStats(newHS, stat='max', na.rm=TRUE)
	
# Rescale HS values to range from new sampled HS threshold
	# to max HS value of varied HS landscape;
	# typically this will be 1
newrange <- c(new_HSthreshold, max_HS)
rescaleHS <- plotrix::rescale(newHS@data@values, newrange)

# extract coordinates newHS from raster
coord <- xyFromCell(newHS,1:ncell(newHS))
	# extract values
	# vals <- extract(newHS,1:ncell(newHS))
	
# Convert dtf to raster
# create spatial points data frame
spg <- data.frame(coord, rescaleHS)
coordinates(spg) <- ~ x + y
# coerce to SpatialPixelsDataFrame
gridded(spg) <- TRUE
# coerce to raster
rescale.hs <- raster(spg) # habitat suitability surface

# Extract patch locations from habitat suitability surface
# Reclass cells in patches to a value of '1'
#hold <- new_patchmap[[1]]
hold <- calc(new_patchmap, function(x) { x[x >= 1] <- 1; return(x) } )
#plot(hold)
#plot(new_patchmap)
#plot(new_HSmap)

# combine rasters by multiplying
newHS.patch <- hold * rescale.hs

	#plot(newHS.patch)
	#cellStats(newHS.patch, stat='range', na.rm=TRUE)
} # END sample HS using 'RandomFields' exponential model
#---------------------------------------#


#---------------------------------------#
# HS variation #2                       #
# Vary HS map using                     #
# random normal sampling                #
#---------------------------------------#
if (HSvary == "rnorm"){

# Create binary patch map (matrix:0s and patches:1s)
# Reclass cells in patches to a value of '1'
hold <- calc(new_patchmap, function(x) { x[x >= 1] <- 1; return(x) } )
#plot(hold)

# Resample cells based on random normal distribution
# No spatial autocorrelation 
# ncells: maximum number of cells to be sampled = to number of cells in the raster
newHS <- calc(hold, function(x) ifelse(x > 0, rnorm( ncell(x), mean_HS, sd_HS), NA) )  

#------------------------------------#
# Rescale HS values                  #
#------------------------------------#
# Extract max/min values of new raster
max_HS <- cellStats(newHS, stat='max', na.rm=TRUE)
	
# Rescale HS values to range from new sampled HS threshold
	# to max HS value of varied HS landscape;
	# typically this will be 1
newrange <- c(new_HSthreshold, max_HS)
rescaleHS <- plotrix::rescale(newHS@data@values, newrange)

# extract coordinates 'newHS' from raster
coord <- xyFromCell(newHS, 1:ncell(newHS))
	# extract values
	# vals <- extract(newHS,1:ncell(newHS))
	
# Convert dtf to raster
# create spatial points data frame
spg <- data.frame(coord, rescaleHS)
coordinates(spg) <- ~ x + y
# coerce to SpatialPixelsDataFrame
gridded(spg) <- TRUE
# coerce to raster
newHS.patch <- raster(spg)

# Plots: to delete
#par(mfrow = c(2,2)) 
#plot(r2)
#hist(values(r2) )
#plot(newHS.patch)
#hist(values(newHS.patch) )

} # END HS sample by random normal distribution, no SAC
#---------------------------------------#


#---------------------------------------#
# HS variation #3                       #
# Vary HS map using ensemble model      #
# 	predictions and uncertainty raster  #
#---------------------------------------#
if (HSvary == "ensemble"){
# Read in map describing variation in ensemble
#sdHSmap <- new_HSmap*0.1
sdHSmap <- raster(origHSmap)*0.1
#sdHSmap <- readGDAL(sdHSmap)

# Modify sdHSmap to reflect new (lower or same #) Npops
if (Original_Npops >= Npops){

# Remove cells from original sdHSmap that were originally
	# patches, to '0'
# Cells were removed from 'new_HSmap' object
	# during the remove patches routine
sdHSmap <- (new_HSmap > 0) * (sdHSmap) + (new_HSmap <= 0)*new_HSmap

setNAto0 <- function(x) { x[is.na(x)] <- 0; return(x)}
new_HSmap <- calc(new_HSmap, setNAto0)
sdHSmap <- calc(sdHSmap, setNAto0)

# Sample new HS values based on a random normal variate
	# where the mean is the ensemble prediction
	# and SD is uncertainty of ensemble prediction
	# Sampled on a cell by cell basis	
hh <- rnorm(ncell(new_HSmap), getValues(new_HSmap), getValues(sdHSmap))
newHS.patch <- setValues(new_HSmap, hh)

# Assign NA to '0' 
set0toNA <- function(x) { x[x==0] <- NA; return(x) }
newHS.patch <- calc(newHS.patch, set0toNA)

#plot(newHS.patch)


} else {

setNAto0 <- function(x) { x[is.na(x)] <- 0; return(x)}
new_HSmap <- calc(new_HSmap, setNAto0)
sdHSmap <- calc(sdHSmap, setNAto0)

# Vary HS based on mean ensemble prediction and SD of ensemble models
# 'new_HSmap' does NOT have new patches added
hh <- rnorm(ncell(new_HSmap), getValues(new_HSmap), getValues(sdHSmap))
newHS.patch <- setValues(new_HSmap, hh)

# Cells where patches were added to the landscape
	# need to be assigned HS values
# Each HS values (i.e., new cell where patches are added) 
	# is assigned the mean value across the newly sampled HS values 
	# i.e., base on newHS.patch
# Users can change this as required

# Mean of newly varied HS values
# NOTE: mean calculated on any cell > 0 of modified HS landscape
mean_newHS <- mean( newHS.patch[[1]][ newHS.patch[[1]] > 0] )

# Extract areas where new patches added but no previous patches existed
new_patches_only <- newp.ra - patch.ra
# Replace any negative values with NA
new_patches_only[new_patches_only < 1] <- NA
	#unique(new_patches_only@data@values, na.rm=T)
	#plot(new_patches_only)

# Function: set values above 0 to mean HS value
setHS <- function(x) { x[x>0] <- mean_newHS; return(x) }
new_patches_only_HS <- calc(new_patches_only, setHS)

# Function set NA values to 0
setNAto0 <- function(x) { x[is.na(x)] <- 0; return(x)}
new_patches_only_HS <- calc(new_patches_only_HS, setNAto0)

# Add new patches that do not overlap original patch cells	
	# and varied HS raster
newHS.patch <- new_patches_only_HS + newHS.patch

# Assign NA to '0' 
set0toNA <- function(x) { x[x==0] <- NA; return(x) }
newHS.patch <- calc(newHS.patch, set0toNA)

}
	
#------------------------------------#
# Rescale HS values                  #
#------------------------------------#
# Extract max/min values of new raster
max_HS <- cellStats(newHS.patch, stat='max', na.rm=TRUE)
	
# Rescale HS values to range from new sampled HS threshold
	# to max HS value of varied HS landscape;
	# typically this will be 1
newrange <- c(new_HSthreshold, max_HS)
rescaleHS <- plotrix::rescale(newHS.patch@data@values, newrange)
	#unique(rescaleHS, na.rm=F)[1:10]

# extract coordinates 'newHS.patch' from raster
coord <- xyFromCell(newHS.patch, 1:ncell(newHS.patch))
	# extract values
	# vals <- extract(newHS,1:ncell(newHS))
	
# Convert dtf to raster
# create spatial points data frame
spg <- data.frame(coord, rescaleHS)
coordinates(spg) <- ~ x + y
# coerce to SpatialPixelsDataFrame
gridded(spg) <- TRUE
# coerce to raster
newHS.patch <- raster(spg)
#-----End rescale raster
#rm(newHS.patch)
#plot(newHS.patch)

} #-----End vary ensemble HS-----#
#---------------------------------------#


#---------------------------------------#
# HS variation #4                       #
# HS not varied                         #
#---------------------------------------#
if (HSvary == "none"){
if (Original_Npops >= Npops){
newHS.patch <- new_HSmap

}
 else {
# Assign HS values to new patches added to the landscape
# 'new_HSmap' does NOT have new patches added
# Mean of newly varied HS values
# NOTE: mean calculated on any cell > 0 of modified HS landscape
mean_newHS <- mean( new_HSmap[[1]][ new_HSmap[[1]] > 0] )

# Extract areas where new patches added but no previous patches existed
new_patches_only <- newp.ra - patch.ra
# Replace any negative values with NA
	# Negative values overlap with currently existing patches
new_patches_only[new_patches_only < 1] <- NA
	#unique(new_patches_only@data@values, na.rm=T)
	#plot(new_patches_only)

# Function: set values above 0 to mean HS value
setHS <- function(x) { x[x>0] <- mean_newHS; return(x) }
new_patches_only_HS <- calc(new_patches_only, setHS)

# Function set NA values to 0
setNAto0 <- function(x) { x[is.na(x)] <- 0; return(x)}
new_patches_only_HS <- calc(new_patches_only_HS, setNAto0)

# Add new patches that do not overlap original patch cells	
	# and varied HS raster
newHS.patch <- new_patches_only_HS + new_HSmap

# Assign '0' to NA
set0toNA <- function(x) { x[x==0] <- NA; return(x) }
newHS.patch <- calc(newHS.patch, set0toNA)
	#plot(new_patches_only_HS)
	#plot(newHS.patch)


}
}
#---------------------------------------# 

#par(mfrow=c(3,1))
#plot(new_HSmap)
#plot(sdHSmap)
#plot(newHS.patch)
#	click(newHS.patch)
#plot(new_patches_only_HS)
#	click(new_patches_only_HS)
#plot(newHS.patch2)


   
#---------------------------------------#
# Write new HS map to ascii files       #
# format required for                   #
# RAMAS GIS spatial module              #
#---------------------------------------#


# Set NA values to 0
setNAto0 <- function(x) { x[is.na(x)] <- 0; return(x)}
newHS.patch <- calc(newHS.patch, setNAto0)

r <- writeRaster(newHS.patch, filename = newHSmap_asc, datatype='ascii', bylayer = TRUE, suffix="names", overwrite = TRUE )


#---------------------------------------#
# Write newly varied .ptc file          #
# (ptc_"y".ptc)                         #
#---------------------------------------#
    
# Write lines 1 through 7 to the ptcfile
write(inputprefile[1], file=ptcfile, append=FALSE)
	for (i in 2:7)
		{
		write(inputprefile[i], file=ptcfile, append=TRUE)
		}

# Line 8: write new Habitat Suitability Function
write(new_HSfunction, file =ptcfile, append = TRUE)

# Line 9: write a blank line
write(inputprefile[9], file =ptcfile, append = TRUE)

# Line 10: write new Habitat Suitability Threshold
# The subtraction is required as a work around 
	# to ensure that the proper HS threshold is set. 
	# For some reason, after GRIP 2.0 is run, 
	# RAMAS does not read the HS values in 
	# the new HS map as they appear. Perhaps due to 
	# how computers code real numbers. 
	# RAMAS is set up so that any cell in the 
	# HS map >= HS threshold will be included as a patch. 
	# GRIP 2.0 respects this constraint but because 
	# RAMAS reads the HS values differently, 
	# 0.001 is subtracted from the new HS threshold value. 
	# This should not be an issue if HS maps are created 
	# outside of GRIP 2.0 but we advise everyone to 
	# check their models to ensure the accuracy of this statement.
new_HSthreshold <- new_HSthreshold-0.001
write(new_HSthreshold , file =ptcfile, append = TRUE)

# Line 11: write new Neighbourhood Distance
write(line11_nghbd_dist, file =ptcfile, append = TRUE)

# Line 12: write habitat suitability map colour
write(inputprefile[12], file =ptcfile, append = TRUE)

# Line 13: write decimals for habitat suitability map export
write(inputprefile[13], file =ptcfile, append = TRUE)

# Write lines 14 to 24
	for (i in 14:24)
		{
		write(inputprefile[i], file=ptcfile, append=TRUE)
		}

# Write if habitat based distances from a friction map
write("No", file =ptcfile, append = TRUE)

# Write friction map file (should not be specified)
write(fric_map, file =ptcfile, append = TRUE)

# Line 27: write new method for measuring distances between patches
write(line27_distance_measure, file =ptcfile, append = TRUE)

# Write the number of input maps included in model
write(nu_maps, file =ptcfile, append = TRUE)

# Write Habitat Suitability map name
write(paste(newHSmap_name), file = ptcfile, append = TRUE)
	
#Write habitat suitability file name
write(paste(newHSmap_asc),file = ptcfile, append = TRUE)

# Write habitat suitability file type
write("ARC/INFO,ConstantMap", file = ptcfile, append = TRUE)

# Write remaining lines: from line 32 to end
for (i in 32:(Migration+5))
	{
	write(inputprefile[i], file=ptcfile, append=TRUE)
	}

# Write "End of file"
write("-End of file-", file = ptcfile, append = TRUE)
#---------------------------------------#
# END OF PREFILE CREATION               #
#---------------------------------------#
#---------------------------------------#


#---------------------------------------#
# Collects results from parameters      #
# varied in the previous code           #
#---------------------------------------#
    
# Creates an empty dataframe, where the number of columns is = to the # of variables collected
  PTCVars<-as.data.frame(matrix(,1,6))  
		
# Records the number of sampled populations
  PTCVars[1]<-Npops

# Records the new habitat suitability threshold
  PTCVars[2]<-new_HSthreshold+0.001

# Records the new neighbourood distance
  PTCVars[3]<-line11_nghbd_dist

# Records and codes for the new distance measure
  if ( line27_distance_measure == "Default: Center to center")
    PTCVars[4]<-1
  if ( line27_distance_measure == "Center to edge")
    PTCVars[4]<-2
  if ( line27_distance_measure == "Edge to edge")
    PTCVars[4]<-3

# records HS sample method
  PTCVars[5] <- HSvary

# Calculates and records the size of the sampled radius if populations are added explicitly to the landscape
  if (Diff < 0)
    PTCVars[6] <- radius else
            PTCVars[6]<- NA
            
# Binds and writes variables to PTCvariables.txt
	data.frame(do.call("cbind",PTCVars)) 		
    write.table(PTCVars,file="PTCvariables.txt",append=TRUE,sep=",",col.names = FALSE, row.names= FALSE)  
	gc()
} # END generate new replicate landscapes
#---------------------------------------#
#---------------------------------------#

#---------------------------------------#
# Initiates the batch file to run 
	# replicate simulations in RAMAS Spatial.
# The output of this batch file is a set of 
	# files required to run RAMAS Spatial. 
# For each replicate, this includes a '*.ptc' 
	# file and a habitat suitability map ('HS_*.ASC'). 
# Once run in RAMAS Spatial, the outputs 
	# will be used to create and then 
	# vary parameters in RAMAS Metapop. 

	system("batch_ptc.bat", wait = TRUE) 
#---------------------------------------#
#---------------------------------------#


#---------------------------------------#
# Collates and writes potential         #
# explanatory variables from the        #
# results files created by RAMAS Spatial#
#---------------------------------------#
# Writes the names of the varied input 
# parameters and other variables to the 
# data output file called "spatialvar.txt"
SpatialVarName <- list("Npops", "TotalHS", "meanTotalHS", "sdTotalHS", "minTotalHS", "maxTotalHS", "meanHSPop", "sdHSPop", "minHSPop", "maxHSPop","totalPatchAreaC", "meanAreaCPop", "sdAreaCPop", "minAreaCPop", "maxAreaCPop", "meanAreaPop", "sdAreaPop", "minAreaPop", "maxAreaPop", "totalPopArea", "meanCoreArea","sdCoreArea","minCoreArea", "maxCoreArea", "meanEdgeAreaRatio", "totalEdge ", "meanEdge", "totalCoreArea", "meanShapeIndex", "sdShapeIndex", "minShapeIndex", "maxShapeIndex", "meanFractalDim", "areaPercLands")
  
write.table(SpatialVarName, file="spatialvar.txt", col.names = FALSE, row.names= FALSE, sep=",", quote=FALSE, append=FALSE)


#-----------------------------------------#
# Collect results from each               #
# replicate simulation file               #
#-----------------------------------------#
for(y in 1:Nreps)
  {
  # Ensures ptcfile is linked to the right ptc file
	ptcfile <- paste("ptc", "_",y,".ptc", sep="")
	
  # Reads in the replicate ptc file
	ptcinput <- readLines(ptcfile, n=-1)	
	
  # Gives the line number in the input file that has "Results" on it	
	Results <- grep("Results", ptcinput)

  # Gives the line number in the input file that has "Migration" on it	
	Migration <- grep("Migration", ptcinput)
	
  # Gives the line number in the input file that has "End of file" on it	
	Endoffile <- grep("End of file", ptcinput)

  # Reads in the number of populations in the replicate ptc file as a numeric object
	Npops <- scan(ptcfile, what = "list", skip = Results, nlines = 1)
	Npops <- as.numeric(Npops[1])

  # Reads in the population dataframe
	pop <- read.table(ptcfile, skip = (Results+1), nrow = Npops,sep=",")
	
  # Reads in the population results dataframe
  pop_data <- read.table(ptcfile, skip = (Results+Npops+3), nrow = Npops, sep="")
    #V1 total habitat suitability/patch       
		#V2 area (# of cells)	                     
		#V3 patch minX	                               
		#V4 patchminY	                                 
		#V5 patchmaxX	                                   
		#V6 patchmaxY	                                     
		#V7 patch #   
	
  # Reference line numbers 
  LandsIndices <- grep("Landscape indices", ptcinput)
  
  Mapaverages <- grep("Map averages", ptcinput)  #gives line number that has "Map averages"
  
  # Reads in the "Landscape indices" results dataframe
  LandsResults <- read.table(ptcfile, skip = (LandsIndices), nrow = Npops, sep="")  
  
  # Reads in one line of results containing a number of Landscape Indices
  LandsResults2 <- scan(ptcfile, what = "list", skip = (LandsIndices+Npops), nlines = 1)
 
  # Reads in one line of results containing a number of Landscape Indices
  LandsResults3 <- scan(ptcfile, what = "list", skip = (LandsIndices-Npops-2), nlines = 1) 
  
  # Retrieves cell length (dimensions in km)
  cell_length <- as.numeric(LandsResults3[1])
  
  # Calculates area of 1 cell
  cell_area <- cell_length^2
  

####################################################################################################  

  # Creates an empty dataframe, where the number of columns is = to the # of variables collected
  SpatialVars <- as.data.frame(matrix(,1,34))  
 
  # Records the number of populations (= number of habitat patches) identified by RAMAS Spatial
  SpatialVars[1] <- Npops                 # Npops
  
  # Calculates total habitat suitability summed over across all habitat patches  
  SpatialVars[2] <- sum(pop_data$V1)      # TotalHS         
                                          
  # Calculates the mean of the total HS from each patch
  SpatialVars[3] <- mean(pop_data$V1)     # meanTotalHS
                                          
  # Calculates SD of the total HS from each patch
  SpatialVars[4] <- sd(pop_data$V1)     # sdTotalHS
                                          
  # Calculates minimum value of the total HS from each patch
  SpatialVars[5] <- min(pop_data$V1)     # minTotalHS
                                         
  # Calculates maximum value of the total HS from each patch
  SpatialVars[6] <- max(pop_data$V1)     # maxTotalHS
                                        
  # Calculates mean of the average habitat suitability within each patch
  SpatialVars[7] <- mean(pop_data$V1/pop_data$V2)	 # meanHSPop
  
   # Calculates sd of the average habitat suitability within each patch
   SpatialVars[8] <- sd(pop_data$V1/pop_data$V2)
   
   # Calculates min of the average habitat suitability within each patch
   SpatialVars[9] <- min(pop_data$V1/pop_data$V2)
   
   # Calculates max of the average habitat suitability within each patch
   SpatialVars[10] <- max(pop_data$V1/pop_data$V2)
               
  # Calculates the total number of cells across all patches (area, but unit is # of cells)
  SpatialVars[11] <- sum(pop_data$V2)   #totalPatchAreaC   # number of cells
       
  # Calculates mean number of cells within patches
  SpatialVars[12] <- mean(pop_data$V2)   #meanAreaCPop
     
  # Calculates standard deviation of the number of cells within patches
	SpatialVars[13] <- sd(pop_data$V2)     #sdAreaCPop

  # Calculates minimum number of cells within patches
	SpatialVars[14] <-min(pop_data$V2)    #minAreaCPop

  # Calculates maximum number of cells within patches
	SpatialVars[15] <- max(pop_data$V2)	   # maxAreaCPop
  
  # Calculates the mean area of patches within landscape (in km^2)
	SpatialVars[16] <- mean(pop_data$V2)*cell_area          # meanAreaPop

  # Calculates standard deviation of patch areas within landscape
	SpatialVars[17] <- sd(pop_data$V2)*cell_area          # sdAreaPop

  # Calculates minimum patch area within landscape
	SpatialVars[18] <- min(pop_data$V2)*cell_area       #minAreaPop
	
  # Calculates maximum patch area within landscape
	SpatialVars[19] <- max(pop_data$V2)*cell_area	         # maxAreaPop

  # Calculates total patch area within landscape
  SpatialVars[20] <- sum(pop_data$V2)*cell_area       # totalPopArea

  # Calculates the mean core area (km^2) across all patches (all habitat except edges)
  SpatialVars[21] <- mean(LandsResults$V4)*cell_area    #meanCoreArea

  # Calculates the sd core area (km^2) across all patches (all habitat except edges)
  SpatialVars[22] <- sd(LandsResults$V4)*cell_area                                    
  # Calculates the min core area (km^2) across all patches (all habitat except edges)
  SpatialVars[23] <- min(LandsResults$V4)*cell_area
  
  # Calculates the mean core area (km^2) across all patches (all habitat except edges)
  SpatialVars[24] <- max(LandsResults$V4)*cell_area
  
  # Calculates mean edge to area ratio (1:km^2) across all patches
  SpatialVars[25] <- mean(LandsResults$V5)    # meanEdgeAreaRatio

  # Calculates total edge length across all populations
  SpatialVars[26] <- as.numeric(LandsResults2[1])  #totalEdge 

  # Calculates mean edge length across all populations (km)
  SpatialVars[27] <- as.numeric(LandsResults2[5])  # meanEdge (km)

  # Calculates total core area across all populations
  SpatialVars[28] <- sum(LandsResults$V4)*cell_area #totalCoreArea (km^2)
                 
  # Calculates mean shape index across all populations
  SpatialVars[29] <- as.numeric(LandsResults2[3])  #meanShapeIndex
  
  # Calculates SD of shape index across all patches
  SpatialVars[30] <- sd(LandsResults$V2)  #sdShapeIndex

  # Calculates minimum shape index across all patches
  SpatialVars[31] <- min(LandsResults$V2)  #minShapeIndex
 
  # Calculates maximum shape index across all patches
  SpatialVars[32] <- max(LandsResults$V2)  #maxShapeIndex
    
  # Calculates mean fractal dimension across all populations  
  SpatialVars[33] <- as.numeric(LandsResults2[4])  #meanFractalDim
  
  # Records the area of patches as a % of the landscape
  LandDim <- celldimY*celldimX
  SpatialVars[34] <- round((sum(pop_data$V2)/LandDim)*100,digits=2)

  #Binds and writes variables to spatialvar.txt files			
	data.frame(do.call("cbind",SpatialVars)) 		
	write.table(SpatialVars,file="spatialvar.txt",append=TRUE,sep=",",col.names = FALSE, row.names= FALSE)	  
  }


#---------------------------------------#
# Code to create the Metapop file from  #
# RAMAS Spatial results                 #
#---------------------------------------#
# Creates a loop to run through each 
	# '*.ptc' replicate simulation file and 
	# the Metapop link file to create a 
	# new Metapop file used to vary other 
	# spatial and non-spatial parameters
# This code is required for RAMAS to run 
	# as the Metapop file cannot be automatically 
	# saved and exported in batch format in RAMAS GIS

for (y in 1:Nreps){
	pref_metapop <- paste("pref", "_",y,".mp", sep="")
  
  # Ensures ptcfile is linked to the right replicate ptc file
	ptcfile <- paste("ptc", "_",y,".ptc", sep="")
	      
  # Reads in the replicate ptc file
	ptcinput <- readLines(ptcfile, n=-1)
	
	# Creates an object of the metapop file used as the link to the metapop module in RAMAS spatial module 
  metapop_link <- ptcinput[20]
	   
	# Reads in the whole link to RAMAS Metapop (*.mp) file as the object inputprefile
	metapop_input <- readLines(metapop_link, n=-1)
	
	# Finds the line that Results is on, in the replicate ptc file
	Results <- grep("Results", ptcinput)
	
  # Gives the line number in the input file that has "Migration" on it	
	Migration_linkmp <- grep("Migration", metapop_input)

  # Reads in the original number of populations in the Metapop Link model
	Original_Npops <- (Migration_linkmp-41)-4

	# Writes the first 44 lines from the .mp used as the link to metapop file in ramas spatial
	write(metapop_input[1], file=pref_metapop, append=FALSE)
		for (i in 2:32)
		{
		write(metapop_input[i], file=pref_metapop, append=TRUE)
		}
	
	if(metapop_input[34]=="UD")
			{
  		write("No", file=pref_metapop, append=TRUE)
			} else
			{
			write("Yes", file=pref_metapop, append=TRUE)
			}                                                            
	
	for (i in 34:44)
		{
		write(metapop_input[i], file=pref_metapop, append=TRUE)
		}
	
	# Read in # of populations defined by Spatial module, in *.ptc file (just run in RAMAS spatial module in the batch mode)
	Npops<-scan(ptcfile, what = "list", skip = Results, nlines = 1)
	Npops<-as.numeric(Npops[1])
	
	# Reads in the population dataframe from the replicate .ptc file
	pop<-read.table(ptcfile,skip=Results+1,sep=",",nrow=Npops)

	# Writes the population dataframe
	write.table(pop,file=pref_metapop,append=TRUE,sep=",",row.names=FALSE,col.names=FALSE,na="",quote=FALSE)

	# Writes the lines corresponding to Migration and Correlation: includes title, distance function
	# Reads this information from the new .ptc file, and therefore the user MUST specify the distance function in the original .ptc file, otherwise this will not be read in
	#Alternatively, users could change the code to read from the link to metapop file
	Migration<-grep("Migration", ptcinput)	
	
     
	# Gives the line number in input file that has "Migration" on it
	    Migration<-grep("Migration", ptcinput)
	    
	#Gives the line number in input file that has "Correlation" on it
	    Correlation<-grep("Correlation", ptcinput)
	    
	# Reads in the dispersal-distance parameters
		M_parameters<-scan(ptcfile, skip = (Migration[1]+1), nlines = 1, sep=",")
		
	# Gives the line number in Spatial input file (*.ptc) that has "Landscape_indices" on it
	 Landscape_indices<-grep("Landscape indices", ptcinput)

	# Creates an empty distance matrix
	 Pairwise_Distance <- array(0, c(Npops,Npops))
	
 # Reads in distance matrix; part of spatial .ptc results
  if ( ptcinput[27] == "Center to edge")
   {
   Pairwise_Distance <- matrix(scan(ptcfile, nlines = Npops, skip = (Landscape_indices-Npops-1)),ncol = Npops, byrow = TRUE)
  } else
  {
  # Scans in pairwise distance matrix (only lower half exists) from varied Spatial Data file, which includes results
	Pairwise_Distance[upper.tri(Pairwise_Distance, diag = TRUE)] <- scan(ptcfile, nlines = Npops, skip = (Landscape_indices-Npops-1))
	 
	# Creates a full matrix of pairwise distances among populations, where the lower and upper halves of the matrix are symmetrical
 	Pairwise_Distance <- Pairwise_Distance + t(Pairwise_Distance)  
  }
  
	# Creates an empty dispersal matrix
	Dispersal_matrix <- array(0, c(Npops,Npops))

	# Adjusts the dispersal rates according to the distances among population pairs calculated by the Spatial program
	# Distances could be calculated based on either center-center (default), edge-edge, or center-edge distances
	
	for (i in 1:(Npops))
	{
			for (j in 1:(Npops))
				{	
				Dispersal_matrix[i,j]<-(M_parameters[1]*exp((-Pairwise_Distance[i,j]^M_parameters[3])/M_parameters[2]))
				if(M_parameters[4]>0)
					{
					if(Pairwise_Distance[i,j]>M_parameters[4])
						{
						Dispersal_matrix[i,j]<-0
						}
					}	
				}	
			}
			# Also enforces a maximum distance in this code, setting dispersal to 0 for population pairs separated by more than this distance
	
		# Ensures diagonal elements on the dispersal matrix are 0
		diag(Dispersal_matrix)<-c(rep(0,length(Dispersal_matrix[1,])))
 
 	# Writes "Migration" on a line
  write("Migration", file=pref_metapop,append=TRUE)

	# Writes the line after "Migration"
		  write("FALSE", file=pref_metapop,append=TRUE)	

	# Writes Dispersal distance function parameters
		write(ptcinput[Migration+2], file = pref_metapop, append = TRUE)

	# Writes Dispersal Matrix
    Extra_NA<-c(rep(NA, length(Dispersal_matrix[1,])))
		write.table((cbind(Dispersal_matrix, Extra_NA, deparse.level=0)), file = pref_metapop, sep = ",", append = TRUE, quote=FALSE, row.names=FALSE, col.names=FALSE, na="") 


  # Reads in the correlation matrix, if it's there or creates one with the correct dimensions
	D_autofill<-scan(ptcfile, what = "list", skip = (Correlation[1]), nlines = 1)
	D_autofill<-as.logical(D_autofill)
	if (any(D_autofill))
		{
		Correlation_matrix<-matrix(0,Npops,Npops)
		} else
			{
			Correlation_matrix<-matrix(scan(ptcfile, sep = ",", nlines = Npops, skip =Correlation+2), nrow = Npops, byrow = TRUE) 
			Correlation_matrix<-Correlation_matrix[,-(length(Correlation_matrix[1,]-1))]	
		}


  # Writes "Correlation" on a line
  write("Correlation", file=pref_metapop,append=TRUE)
	
  # Writes the line after "Correlation"
	write("FALSE", file=pref_metapop,append=TRUE)
	
  # Writes the correlation distance function parameters
  write(ptcinput[Migration+5], file=pref_metapop, append=TRUE)
  
  diag(Correlation_matrix)<-c(rep(1, length(Correlation_matrix[1,])))
	Correlation_matrix<-cbind(Correlation_matrix, Extra_NA, deparse.level=0)
	write.table(Correlation_matrix, file = pref_metapop, sep = ",", append = TRUE, quote=FALSE, row.names=FALSE, col.names=FALSE, na="") 

  
	# Gives the line number in Metapop link file that has "Stage Matrix" on it
	Line_N_stage_matrices<-grep("stage matrix", metapop_input)

	# Gives the line number in Metapop link file that has "Constraints Matrix" on it
	Line_Constraints<-grep("Constraints", metapop_input)

	# Writes the stage and standard deviation information from the Metapop file link file (used as an input to RAMAS Spatial)
		for (i in Line_N_stage_matrices:(Line_Constraints-1))
			{
			write(metapop_input[i], file = pref_metapop, append = TRUE)	
			}

	# Finds the line that specifies the number of stages modeled
	N_stages<-scan(metapop_link, what = "list", skip = 9, nlines = 1)
	N_stages<-as.numeric(N_stages[1])

	# Writes in the Constraints Matrix, relative dispersal indices and catastrophe multipliers
		 for (i in Line_Constraints:(Line_Constraints+(N_stages[1]*3+3)))
		 	{
		 	write(metapop_input[i], file = pref_metapop, append = TRUE)  
		 	}

	
  
  # Read in the initial abundances for each population from the population dataframe from the replicate .ptc file
	# This does not take into account the distribution by stages
	   Initial_Abundances<-pop$V4

  # Reads in the stage-specific initial abundances from the link metapop file
  # RAMAS Spatial assumes that the initial abundance distribution by stage is the same for all populations, unless these are specfied manually
  # However, if > 1 population is specified in the Metapop Link .mp model, the following code will calculate an average among all populations included
	Initial_Abundances_dist<-matrix(scan(metapop_link, skip=(Line_Constraints+(N_stages[1]*3+3)), nlines=Original_Npops), ncol=N_stages[1], byrow=TRUE)
	                                                             
  # Calculates the average stage structure (i.e. proportion of initial individuals in each stage at the beginning of the simulation)
  Mean_stage_abundances<-apply(Initial_Abundances_dist, 2, mean, na.rm = TRUE)
	Prop_stage_abundances<-Mean_stage_abundances/sum(Mean_stage_abundances)	

  
  # Pastes population initial abundances into stage-specific abundances lines if only one stage is modeled
		if(N_stages[1]==1)
			{
			for (i in 1:Npops)
				{
				Initial_Abundances[i]<-pop$V4[i]			
        }
			}	
			
 # Calculates the initial stage-specific abundances, if more than one stage is modeled			
  if(N_stages[1]>1)
  Initial_Abundances<-matrix(0,Npops,N_stages[1])
			{	
			for (i in 1:Npops)
				{
				Initial_Abundances[i,]<-Prop_stage_abundances*pop$V4[i]
				#for dispersal mortality population; Initial_Abundances[Npops+1,]<-c(rep(0, N_stages[1])) 
				}
		 		Initial_Abundances<-round(Initial_Abundances, digits=0)
      
    # Ensures that the number if individuals in the initial abundances by stage matrix is the same as the initial abundances in the population dataframe after rounding
			To_add<-vector("numeric", length = Npops)
				for (i in 1:Npops)
				{
				To_add[i]<-pop$V4[i]-(sum(Initial_Abundances[i,]))
				}
			for (i in 1:Npops)
				{
				Initial_Abundances[i,1]<-Initial_Abundances[i,1]+To_add[i]
				}
       }
	

  # Write the stage-specific initial abundances matrix
	write.table(Initial_Abundances, file=pref_metapop, append = TRUE, col.names = FALSE, row.names=FALSE)
	

	# Reads and writes the information from the stages menu
	# Original number of populations and number of stages are from the link metapop file
		for (i in (Line_Constraints+1+(N_stages[1]*3+3)+Original_Npops):(Line_Constraints+(N_stages[1]*3+3)+Original_Npops+5*N_stages[1]))
		 	{
		 	write(metapop_input[i], file =pref_metapop, append = TRUE)  
		 	}
	
  # Writes that there is no population management
		write("0 (pop mgmnt)", file = pref_metapop, append = TRUE)
		# Some users will want to include population management
	
	
  # Writes the extinction and explosion thresholds and timestep datum
		
    # Writes a generic extinction threshold of zero
			write("0",file = pref_metapop, append = TRUE)
		
    # Writes a generic explosion threshold of zero
			write("0",file = pref_metapop, append = TRUE)
		
    # Writes a generic timestep datum equal to 3.000  (as required for 100 timesteps)
			write("3", file = pref_metapop, append = TRUE)

	 
	# Writes end-of-file
		write ("-End of file-", file = pref_metapop, append = TRUE)
  
  gc()
    	
	} # END OF METAPOP FILE CREATION: pref_rep*.mp
#-------------------------------------------#

#-------------------------------------------#
# CODE TO VARY METAPOP FILE PARAMETERS      #
#-------------------------------------------#

# Empty list in which to save the stage names for survival and fecundity rates
	Vital_rates_names<-list()

# Reads in the whole original PVA input file as the object metapop_input
    metapop_input<-readLines(metapop_link, n=-1)
	#Note: used for referencing lines with the GREP function and for writing lines that are not changed by GRIP.

# Finds the line that specifies the number of stages modeled
	N_stages<-scan(metapop_link, what = "list", skip = 9, nlines = 1)
	N_stages<-as.numeric(N_stages[1])
		
# Writes the list of vital rates as headings for the data output file called "vital_rates.txt"
	if(N_stages[1]>1)
		{
		for (i in 1:N_stages[1])
			{
			Vital_rates_names[[i]]<-paste("Fec",i, sep="")
			Vital_rates_names[[i+N_stages[1]]]<-paste("Surv",i,sep="")
			}
		} else
		{
		Vital_rates_names[[1]]<-"Pop_growth"
		}
	write.table(Vital_rates_names, file="vital_rates.txt", col.names = FALSE, row.names= FALSE, sep=",", quote=FALSE, append=FALSE)


# Writes the names of the varied input parameters and other parameters potentially of interest to the data output file called "variables.txt" 
VarNames<-list("Npop","mean_K","sd_K","max_K","min_K","mean_disCC","max_disCC","min_disCC","mean_abun","sd_abun","max_abun","min_abun","ext_1","ext_2","cat_corr","prob1","local_mult_new","Cat1Abmult","Cat1VRmult","Prob2","local_mult_new2","Cat2Abmult","Cat2VRmult","Transform_dispersal","Connections","Dispersal_surv","Transform_correlation","MCP", "N_sinks", "Mean_dispersal_rate", "min_dispersal_rate", "max_dispersal_rate", "Mean_Correlations", "Min_Correlations", "Max_Correlations", "Mean_connected_dis", "Min_connected_dis", "Max_connected_dis","Selected_Rmax", "meanDis_DistCC_CE_EE", "maxDis_DistCC_CE_EE", "minDis_DistCC_CE_EE") 
	
write.table(VarNames, file="variables.txt", col.names = FALSE, row.names= FALSE, sep=",", quote=FALSE, append=FALSE)

	
	
#-----------------------------------------#
# Reads the batch.txt                     #
#-----------------------------------------#
# Reads the batch.txt file required for creating the batch file for running input files in RAMAS Metapop 6.0
Start <- readLines( "batch_v6.txt", n = -1L)

#-----------------------------------------#
# Varies metapop model parameters         #
#-----------------------------------------#
# Changes the name of each replicate simulation input file. For example, the first replicate simulation is called "rep_1.mp"
# Loops through all the code from 1 to Nreps (number of replicate simulations, specified above)
for (y in 1:Nreps){
    # Interim .mp file
	prefile <- paste("interim", "_",y,".mp", sep="")
	# Pre-final .mp file
    pref_metapop <- paste("pref", "_",y,".mp", sep="")
	# Final replicate .mp file
    filename<-paste("rep", "_",y,".mp", sep="")
    # Links to the correct .ptc file
	# created in the previous script section
    ptcfile <- paste("ptc", "_",y,".ptc", sep="")

# Object for folder location of reps
# Change to forward slashes (gsub fx)
file.loc <- getwd()
file.loc2 <- gsub("/", "\\", file.loc, fixed = TRUE) # adds '\\' for dos batch file

# Writes a batch file to run replicate simulation input files in RAMAS Metapop 
batch_rep <- paste( Start[1], 
					" \"", Start[2], "\" ", 
					" \"", Start[3], "\" ", 
					" \"", "rep_", y, ".mp", "\" ", 
					Start[4], "\"", file.loc2, "\" ", 
					Start[5], 
					sep="" )
write(batch_rep, file= "batch_file.bat", append = TRUE)
    
# Ensures results are saved in text files 
# that correspond to appropriate replicate input files 
Abund <- paste( "rename", " \"", file.loc2, "\\Abund.txt", "\" ", "Abund_", y, ".txt", sep="")
FinalStageN <- paste( "rename", " \"", file.loc2, "\\FinalStageN.txt", "\" ", "FinalStageN_", y, ".txt", sep="")
Harvest <- paste( "rename", " \"", file.loc2, "\\Harvest.txt", "\" ", "Harvest_", y, ".txt", sep="")
HarvestRisk <- paste( "rename", " \"", file.loc2, "\\HarvestRisk.txt", "\" ", "HarvestRisk_", y, ".txt", sep="")
IntExpRisk <- paste( "rename", " \"", file.loc2, "\\IntExpRisk.txt", "\" ", "IntExpRisk_", y, ".txt", sep="")
IntExtRisk <- paste( "rename", " \"", file.loc2, "\\IntExtRisk.txt", "\" ", "IntExtRisk_", y, ".txt", sep="")
IntPerDec <- paste( "rename", " \"", file.loc2, "\\IntPerDec.txt", "\" ", "IntPerDec_", y, ".txt", sep="")
LocalOcc <- paste( "rename", " \"", file.loc2, "\\LocalOcc.txt", "\" ", "LocalOcc_", y, ".txt", sep="")
LocExtDur <- paste( "rename", " \"", file.loc2, "\\LocExtDur.txt", "\" ", "LocExtDur_", y, ".txt", sep="")
MetapopOcc <- paste( "rename", " \"", file.loc2, "\\MetapopOcc.txt", "\" ", "MetapopOcc_", y, ".txt", sep="")
QuasiExp <- paste( "rename", " \"", file.loc2, "\\QuasiExp.txt", "\" ", "QuasiExp_", y, ".txt", sep="")
QuasiExt <- paste( "rename", " \"", file.loc2, "\\QuasiExt.txt", "\" ", "QuasiExt_", y, ".txt", sep="")
TerExpRisk <- paste( "rename", " \"", file.loc2, "\\TerExpRisk.txt", "\" ", "TerExpRisk_", y, ".txt", sep="")
TerExtRisk <- paste( "rename", " \"", file.loc2, "\\TerExtRisk.txt", "\" ", "TerExtRisk_", y, ".txt", sep="")
TerPerDec <- paste( "rename", " \"", file.loc2, "\\TerPerDec.txt", "\" ", "TerPerDec_", y, ".txt", sep="")

 
    write(Abund, "batch_file.bat", append = TRUE) 
    write(FinalStageN, "batch_file.bat", append = TRUE) 
    write(Harvest, "batch_file.bat", append = TRUE) 
    write(HarvestRisk, "batch_file.bat", append = TRUE) 
    write(IntExpRisk, "batch_file.bat", append = TRUE) 
    write(IntExtRisk, "batch_file.bat", append = TRUE) 
    write(IntPerDec, "batch_file.bat", append = TRUE) 
    write(LocalOcc, "batch_file.bat", append = TRUE) 
    write(LocExtDur, "batch_file.bat", append = TRUE) 
    write(MetapopOcc, "batch_file.bat", append = TRUE) 
    write(QuasiExp, "batch_file.bat", append = TRUE) 
    write(QuasiExt, "batch_file.bat", append = TRUE) 
    write(TerExpRisk, "batch_file.bat", append = TRUE) 
    write(TerExtRisk, "batch_file.bat", append = TRUE) 
    write(TerPerDec, "batch_file.bat", append = TRUE) 
    

    # Reads in the replicate ptc file
    ptcinput <- readLines(ptcfile, n=-1)
    
    # Creates an object of the metapop file used as the link to the metapop module in RAMAS spatial module 
    metapop_link<-ptcinput[20]
	   
    # Reads in the whole link to RAMAS Metapop (*.mp) file as the object inputprefile
    metapop_input<-readLines(metapop_link, n=-1)

    # Finds the line that Results is on, in the replicate ptc file
    Results<-grep("Results", ptcinput)
	
    # Gives the line number in the Metapop Link file that has "Migration" on it	
    Migration_linkmp <- grep("Migration", metapop_input)
    
    # Reads in the number of populations in the replicate ptc file as a numeric object
    Npops_ptc <- scan(ptcfile, what = "list", skip = Results, nlines = 1)
    Npops_ptc <- as.numeric(Npops_ptc[1])
		
    # Reads in the input file as an object
    InputFile<-readLines(pref_metapop, n=-1)   

    # Gives the line number in the input file that has "Migration" on it	
    Migration<-grep("Migration", InputFile)
	
    # Gives the line number in input file that has "Correlation" on it
    Correlation<-grep("Correlation", InputFile)
	
    # Calculates the number of rows in the dispersal matrix, if it exists this will be > 0	
    Nrows_dispersal_matrix<-(Correlation-Migration-3)
	
    # Gives the line number in input file that has "Constraints Matrix" on it
    Line_Constraints<-grep("Constraints", InputFile)


    # Finds the line that specifies the number of stages modeled
    N_stages<-scan(pref_metapop, what = "list", skip = 9, nlines = 1)
    N_stages<-as.numeric(N_stages[1])	
	
   
    # Reads in the number of populations in the PVA model; this is the new number of populations resulting from the varied .ptc file
    # This object was specified earlier, but need to re-initialize it here for every .mp rep file that is read and subsequently varied
    Npops <- (Migration-41)-4

    gc()
#######################################################################################################
# The following series of code (to line XXXX) adjusts the population dataframe, dispersal matrix, and correlation matrix for the addition of a dispersal mortality sink population; and initializes some objects that will be varied later in the program

                                                          
#Read in from Spatial data metapop file
#Reads in the population dataframe
	pop <- read.table(pref_metapop,skip=44,sep=",",nrow=Npops)
	
	
# Calculates means and standard deviations that will be required to parameterize sink population
	# X-coordinate
		Mean_x<-mean(pop$V2, na.rm = TRUE)
		SD_x<-sd(pop$V2, na.rm = TRUE)
				
	# Y-coordinate
		Mean_y<-mean(pop$V3, na.rm = TRUE)
		SD_y<-sd(pop$V3, na.rm = TRUE)

	# Rmax
		Mean_Rmax<-mean(pop$V6, na.rm = TRUE)
		SD_Rmax<-sd(pop$V6, na.rm = TRUE)
	
	# Creates a vector of Allee parameters
		Allee<-c(rep(0,Npops))
		for (i in 1:Npops)
			{
			Allee[i]<-pop$V9[i]
			}

	# Copies the specified model of density-dependence to all populations, if this model is not population-specific	
		#pop$V5<-as.character(pop$V5)	
		#if(InputFile[34]=="UD")
		#	{
		#	} else
		#	{
		#	if(InputFile[33]=="No")
		#		{
		#		pop$V5<-c(rep(InputFile[34], length(pop$V5)))
		#		}
		#	}

	
	# Creates lists of values for any user-defined parameters
		Extra_parameters<-list()
		N_extras<-0
		if(length(pop[1,])>25)
			{
			N_extras<-(length(pop[1,])-25)	
			for(i in 1:N_extras)
				{
				Extra_parameters[[i]]<-pop[,24+i]
				}
			}


	# Determines whether or not there are temporal trends files for K
		Levels_10<-0
		if(length(levels(pop$V10))>0)
			{
			Levels_10<-length(levels(pop$V10))
			pop$V10<-as.character(pop$V10)
			}
 		
	# Creates a vector of the trends in K from which to sample values below
		K_trend<-c(rep(0,Npops))
		for (i in 1:Npops)
			{
			K_trend[i]<-pop$V10[i]
			}
	
	# Determines whether or not there are temporal trends files for the local population multiplier of catastrophe 1
		Levels_12<-0
		if(length(levels(pop$V12))>0)
			{
			Levels_12<-length(levels(pop$V12))
			pop$V12<-as.character(pop$V12)
			}

	# Creates a vector of the local population multiplier for catastrophe 1
		lpm<-c(rep(0,Npops))
		for (i in 1:Npops)
			{
			lpm[i]<-pop$V12[i]
			}

	# Determines whether or not there are temporal trends files for the probability of catastrophe 1
		Levels_13<-0
		if(length(levels(pop$V13))>0)
			{
			Levels_13<-length(levels(pop$V13))
			pop$V13<-as.character(pop$V13)
			}


	# Creates a vector of the probabilities of catastrophe 1
		lpc<-c(rep(0,Npops))
		for (i in 1:Npops)
			{
			lpc[i]<-pop$V13[i]
			}

	# Determines whether or not there are temporal trends files for the relative fecundities
		Levels_16<-0
		if(length(levels(pop$V16))>0)
			{
			Levels_16<-length(levels(pop$V16))
			pop$V16<-as.character(pop$V16)
			}
		
	# Creates a vector of the relative fecundities
		rel_fec<-c(rep(0,Npops))
		for (i in 1:Npops)
			{
			rel_fec[i]<-pop$V16[i]
			}
	

	# Determines whether or not there are temporal trends files for the relative survivals
		Levels_17<-0
		if(length(levels(pop$V17))>0)
			{
			Levels_17<-length(levels(pop$V17))
			pop$V17<-as.character(pop$V17)
			}
		
	# Creates a vector of the relative survivals
		rel_surv<-c(rep(0,Npops))
		for (i in 1:Npops)
			{
			rel_surv[i]<-pop$V17[i]
			}
		

	# Determines whether or not there are temporal trends files for the local population multiplier of catastrophe 2
		Levels_19<-0
		if(length(levels(pop$V19))>0)
			{
			Levels_19<-length(levels(pop$V19))
			pop$V19<-as.character(pop$V19)
			}

	
	# Creates a vector of the local population multipliers for catastrophe 2	
		lpm2<-c(rep(0,Npops))
		for (i in 1:Npops)
			{
			lpm2[i]<-pop$V19[i]
			}


	# Determines whether or not there are temporal trends files for the probability of catastrophe 2
		Levels_20<-0
		if(length(levels(pop$V20))>0)
			{
			Levels_20<-length(levels(pop$V20))
			pop$V20<-as.character(pop$V20)
			}


	# Creates a vector of the probabilities of catastrophe 2
		lpc2<-c(rep(0,Npops))
		for (i in 1:Npops)
			{
			lpc2[i]<-pop$V20[i]
			}


# Reads in the dispersal matrix
  # The code is set up to read in the dispersal matrix if it is there, and if not a new empty matrix is created; 
  # There should always be one there as it is reading from the new varied .ptc file
	if (Nrows_dispersal_matrix>0) 
		{
		Dispersal_matrix<-matrix(scan(pref_metapop, sep=",", nlines = (Correlation-Migration-3), skip = Migration+2), ncol = (Correlation-Migration-2), byrow = TRUE)
		Dispersal_matrix<-Dispersal_matrix[,-(length(Dispersal_matrix[1,]-1))]
		}
		
# If the dispersal matrix is not there, creates an empty dispersal matrix with the correct dimensions		
	if (Nrows_dispersal_matrix==0) 
		{
		Dispersal_matrix<-matrix(0,Npops,Npops)
		}

	

# Reads in the correlation matrix, if it's there or creates one with the correct dimensions
	D_autofill<-scan(pref_metapop, what = "list", skip = (Correlation[1]), nlines = 1)
	D_autofill<-as.logical(D_autofill)
	if (any(D_autofill))
		{
		Correlation_matrix<-matrix(0,Npops,Npops)
		} else
			{
			Correlation_matrix<-matrix(scan(pref_metapop, sep = ",", nlines = Npops, skip =Correlation+2), nrow = Npops, byrow = TRUE) 
			Correlation_matrix<-Correlation_matrix[,-(length(Correlation_matrix[1,]-1))]	
		}

# Reads in the stage-specific initial abundances
	Initial_Abundances <- matrix(scan(pref_metapop, skip=(Line_Constraints+(N_stages[1]*3+3)), nlines=Npops), ncol=N_stages[1], byrow=TRUE)
	

 
# Reads the stage and standard deviation matrices and their respective descriptions
	#Gives the line on which the number of stages matrices is listed
		Line_N_stage_matrices<-grep("stage matrix", InputFile)
		N_stage_matrices<-scan(pref_metapop, skip=(Line_N_stage_matrices-1), nlines = 1, what="list")	
	#Creates a numeric object that represents the number of stage and standard deviation matrices
		N_matrices<-as.numeric(N_stage_matrices[1])
	 
	
# Reads in the 4-line descriptions of the Stage_matrices and saves them in a vector of lists
# Reads in the stage matrices and saves them in a list
		Description_Stage_matrix<-vector("list", N_matrices)
		Stage_matrices<-list()
		for (i in 1:N_matrices)
			{
			Description_Stage_matrix[[i]]<-scan(pref_metapop, skip = (Line_N_stage_matrices+((i-1)*4)+(i-1)*N_stages[1]), nlines = 4, what = "list", sep= ",")
			Stage_matrices[[i]]<-matrix(scan(pref_metapop, skip = (Line_N_stage_matrices+4+((i-1)*4)+((i-1)*N_stages[1])), nlines = (N_stages[1])), N_stages[1], N_stages[1], byrow = TRUE)
			}

	# Gives the line on which the number of standard deviation matrices is listed	
		Line_N_stdev_matrices<-grep("st.dev. matrix", InputFile)
	
  # Gives the information on this line
		N_stdev_matrices<-scan(pref_metapop, skip=(Line_N_stdev_matrices-1), nlines = 1, what="list")	
	
		
	# Reads in the 1-line descriptions of the Stdev_matrices and saves them in a vector of lists
	# Reads in the standard deviation matrices and saves them in a list
		Description_stdev_matrix<-vector("list", N_matrices)
		Stdev_matrices<-list()
		for (i in 1:N_matrices)
			{
			Description_stdev_matrix[[i]]<-scan(pref_metapop, skip = (Line_N_stdev_matrices+((i-1))+(i-1)*N_stages[1]), nlines = 1, what = "list", sep= ",")
			Stdev_matrices[[i]]<-matrix(scan(pref_metapop, skip = (Line_N_stdev_matrices+1+(i-1)+((i-1)*N_stages[1])), nlines = (N_stages[1])), N_stages[1], N_stages[1], byrow = TRUE)
			}


# Add dispersal mortality (i.e. sink) population 

		# Creates an extra row for simulating dispersal mortality in the population dataframe (i.e. sink population)
		pop <- rbind(pop, matrix(, 1, length(pop[1,])), deparse.level = 0)
		# Creates an extra row and column in the dispersal matrix
		Dispersal_matrix <- rbind(Dispersal_matrix, matrix(0, 1, length(Dispersal_matrix[1,])))			
		
		Dispersal_matrix<-cbind(Dispersal_matrix, matrix(0, length(Dispersal_matrix[,1]),1))
		# Creates an extra row and column in the correlation matrix
			Correlation_matrix<-rbind(Correlation_matrix, matrix(0, 1, length(Correlation_matrix[1,])))			
			Correlation_matrix<-cbind(Correlation_matrix, matrix(0, length(Correlation_matrix[,1]),1))
		# Creates an extra population for the stage-specific abundances matrix
			Initial_Abundances<-rbind(Initial_Abundances, matrix(0, 1, N_stages[1]), deparse.level=0)
	
# Assigns input parameter values in the population dataframe for the dispersal mortality population
		 
  # Creates population names for all populations, including sink population
		pop$V1<-as.character(pop$V1)
		for(i in 1:Npops)
			{	
			pop$V1[i]<-paste("Population_",i, sep="")
			}
		pop$V1[Npops+1]<-"Dispersal_Mortality"

	# Assigns new spatial coordinates to the new sink population 
		# Coordinates are arbitrary values as the sink population is used to track dispersal mortality
				pop$V2[Npops+1]<-rnorm(1,Mean_x, 0.1*Mean_x)
				pop$V3[Npops+1]<-rnorm(1, Mean_y, 0.1*Mean_y)
	
		# Rounds coordinates to 3 decimal places
			pop$V2<-round(pop$V2, digits=3)
			pop$V3<-round(pop$V3, digits=3)
			

	

# Varies initial population sizes (assumes normal distribution) and sets constraints


  # Reads in habitat specific initial abundance function (line 16)
	in_abund<-scan(ptcfile,what="numeric",skip=15,nlines=1)

  # Reads in the original number of populations in the Metapop Link model
	Original_Npops<-(Migration_linkmp-41)-4

  # Reads in the population dataframe from the replicate .ptc file
  pop_link<-read.table(metapop_link,skip=44,sep=",",nrow=Original_Npops)

      # The initial abundances for each population will be taken from the RAMAS Spatial results (i.e. the replicate .ptc file) and the following code will adjust the initial abundance distribution by stages
      #  If initial abundances are not a function of habitat but instead are constants (either a 0 or 1) then initial abundances will be sampled from the Metapop Link model. The user should have specified more than 1 population in the Metapop Link file in this case. The new abundance will be sampled using the mean and SD of initial abundances across all populations; a 10% CV is applied if there is SD = 0
      # If initial abundances are a function of habitat, initial abundances were calculated by RAMAS Spatial and new initial abundances are sampled using the initial abundance (for that population) as the mean and a 10% CV is applied to each

# Calculates mean and SD of initial abundances, if initial abundances are not a function of habitat; sets SD to 0.1 if SD = 0
		Mean_abundances<-mean(pop_link$V4, na.rm = TRUE)
		if (length(pop_link$V4)==1)
		{
		SD_abundances<-(Mean_abundances*0.1)
		} else
		{
    SD_abundances<-sd(pop_link$V4, na.rm = TRUE)
		  if(SD_abundances==0)
			 {
			 SD_abundances<-(Mean_abundances*0.1)
			 }
    }	
      # NOTE: If no variability in initial population sizes, a 10% CV is assumed

# code to sample initial abundances if it is not a function of habitat (i.e. it was set as a constant in the original ptc model)  
  if (in_abund==0|in_abund==1)
    {
    for (i in 1:Npops)
			{
			pop$V4[i]<-as.integer(rnorm(1, mean=Mean_abundances, sd=SD_abundances))
      if(pop$V4[i]<0)
				{
				pop$V4[i]<-0
				}
				# Sets constraints for initial abundances 
			}
    # Sets dispersal mortality initial abundance to 0
    pop$V4[Npops+1]<-0 
		 
		# Rounds initial abundances to 0 decimal places	
			pop$V4<-round(pop$V4, digits=0)  
    } else
    {
    for (i in 1:Npops)
			{
			pop$V4[i]<-as.integer(rnorm(1, mean=pop$V4[i], sd=0.1*pop$V4[i]))
			if(pop$V4[i]<0)
				{
				pop$V4[i]<-0
				}
				# Sets constraints for initial abundances 
			}
		
    # Sets dispersal mortality initial abundance to 0
    pop$V4[Npops+1]<-0 
		 
		# Rounds initial abundances to 0 decimal places	
			pop$V4<-round(pop$V4, digits=0)
    }


	# Pastes population initial abundances into stage-specific abundances lines if only one stage is modeled
		if(N_stages[1]==1)
			{
			for (i in 1:Npops)
				{
				Initial_Abundances[i]<-pop$V4[i]
				}
			}	

	# Calculates the initial stage-specific abundances, if more than one stage is modeled	
		if(N_stages[1]>1)
			{	
			for (i in 1:Npops)
				{
				Initial_Abundances[i,]<-Prop_stage_abundances*pop$V4[i]
				Initial_Abundances[Npops+1,]<-c(rep(0, N_stages[1])) 
				}
		 		Initial_Abundances<-round(Initial_Abundances, digits=0)


  # Ensures that the number if individuals in the initial abundances by stage matrix is the same as the initial abundances in the population dataframe after rounding.		
			To_add<-vector("numeric", length = Npops)
				for (i in 1:Npops)
				{
				To_add[i]<-pop$V4[i]-(sum(Initial_Abundances[i,]))
				}
			for (i in 1:Npops)
				{
				Initial_Abundances[i,1]<-Initial_Abundances[i,1]+To_add[i]
				}
			}

  		

    gc()
  		
########################################################################

##Samples a new model of density dependence
			
     DD_Models<-c("CE", "BH", "LO")  #creates a vector of models of density dependence to sample from

	#Copies the model of density dependence to all populations except sink population
		pop$V5<-as.character(pop$V5)

		Selected_DD<-sample(DD_Models,1)
    for(i in 1:Npops)
				{
				pop$V5[i]<-Selected_DD
				}
        
		pop$V5<-as.character(pop$V5)  #coerces proper object class
    
    # Adjusts model of DD depending on whether the original type was user-specified (DD) or exponential (the latter adjustment is needed to ensure error-free coding)    
      for(i in 1:Npops)
				{
				if(InputFile[34]=="UD")
					{
					} else
					{
					if(pop$V5[i]=="EX")
						{
						pop$V5[i]<-"CE"
						pop$V7[i]<-500000000
						}
					}
				}
		  # Adjusts dispersal mortality population model of DD
			if(InputFile[34]=="UD")
				{
				} else
				{
				pop$V5[Npops+1]<-"CE"	
				}

	
  # Assigns a value of Rmax to dispersal mortality population (assumes Rmax >=1, and samples from a normal distribution)
			pop$V6[Npops+1]<-rnorm(1, Mean_Rmax, SD_Rmax)
			if(pop$V6[Npops+1]<1)
				{
				pop$V6[Npops+1]<-1
				}

		pop$V6<-round(pop$V6, digits=2) #Ensures Rmax values are rounded to 1 decimal places
			
	   # Arbitrarily sets maximum K of sink population to arbitrarily low number
          pop$V7[Npops+1]<-2
		    # Ensures values are rounded to 0 decimal places
			    pop$V7<-round(pop$V7, digits=0)
				# Arbitrarily sets standard deviation in K for sink population to 0			
					pop$V8[Npops+1]<-0
				# Randomly assigns Allee parameter value to the sink population
					pop$V9[Npops+1]<-sample(Allee,1)
				# Randomly assigns a temporal trend in K to the sink population
					if(Levels_10>0)
						{
						pop$V10[Npops+1]<-sample(K_trend,1)
						} else
						{
						pop$V10[Npops+1]<-""
						}
				# Assigns a 0 slope for density-dependent dispersal as a function of source pop size
					pop$V11[Npops+1]<-0
	
						
				# Randomly samples a catastrophe 1 local multiplier for the sink population
					if(Levels_12>0)
						{
						pop$V12[Npops+1]<-sample(lpm,1)
						} else
						{
						pop$V12[Npops+1]<-1
						}
	
				# Randomly samples a local probability of catastrophe 1 for sink population
					if(Levels_13>0)
						{
						pop$V13[Npops+1]<-sample(lpc,1)
						} else
						{
						pop$V13[Npops+1]<-0
						}
	
				# Ensures all populations are included in the summation of individuals, except for the sink population
					for (i in 1:Npops)
						{
						pop$V14[i]<-"TRUE"
						}
						pop$V14[Npops+1]<-"FALSE"
				
				# Arbitrarily sets stage matrix for sink population to the first matrix
					pop$V15[Npops+1]<-1
				# Rounds values to 0 decimal places
					pop$V15<-round(pop$V15, digits=0)
				# Assigns a fecundity multiplier to sink population
					pop$V16[Npops+1]<-1
				# Assigns a survival multiplier to sink population				
					pop$V17[Npops+1]<-1
				# Assigns a local threshold of 0 to sink population				
					pop$V18<-c(rep(0, Npops+1))
	
						
				# Randomly samples a catastrophe 2 local multiplier for the sink population
					if(Levels_19>0)
						{
						pop$V19[Npops+1]<-sample(lpm2,1)
						} else
						{
						pop$V19[Npops+1]<-1
						}
	
		
					if(Levels_20>0)
						{
						pop$V20[Npops+1]<-sample(lpc2,1)
						} else
						{
						pop$V20[Npops+1]<-0
						}
						pop$V20[Npops+1]<-0
					pop$V22[Npops+1]<-500000000
					pop$V23[Npops+1]<-0
					pop$V24[Npops+1]<-0
					if(length(pop[1,])>25)
						{
						for(i in 1:N_extras)
							{
							pop[Npops+1,24+i]<-sample(Extra_parameters[[i]],1)
							}
						}
	
	
	# Assigns a standard deviation matrix type for each population 
		pop$V21<-pop$V15
		pop$V21<-round(pop$V21, digits=0)
  				


# Creates an interim replicate simulation file called pref_*.mp that will be used to vary the other input parameters

	# Writes first 32 lines of the input file (pref_*.mp):
		write(InputFile[1], file=prefile, append=FALSE)
		for (i in 2:44)
			{
			write(InputFile[i], file=prefile, append=TRUE)
			}
		
  # Writes model of density dependence lines
   # write("Yes", file=prefile, append=TRUE)
		
	#	write(Selected_DD, file=prefile, append=TRUE)
		
	# Writes lines 35-44 lines of the input file (pref_*.mp):
   # for (i in 35:44)
	#		{
	#		write(InputFile[i], file=prefile, append=TRUE)
	#		}	
 	
	# Writes in the new population dataframe
		write.table(pop,file=prefile,append=TRUE,sep=",",row.names=FALSE,col.names=FALSE,na="", quote=FALSE)

	# Writes "Migration" on a line
		write("Migration", file = prefile, append = TRUE)

	# Writes the line after "Migration"
		write("FALSE", file = prefile, append = TRUE)	

	# Writes dispersal distance function parameters
		write(InputFile[Migration+2], file = prefile, append = TRUE)

	# Writes Dispersal Matrix
		Extra_NA<-c(rep(NA, length(Dispersal_matrix[1,])))
		write.table((cbind(Dispersal_matrix, Extra_NA, deparse.level=0)), file = prefile, sep = ",", append = TRUE, quote=FALSE, row.names=FALSE, col.names=FALSE, na="") 

	# Writes "Correlation"
		write("Correlation", file = prefile, append = TRUE)

	# Writes the line after "Correlation"
		write("FALSE", file = prefile, append = TRUE)	

	# Writes Correlation_distance function parameters
		write(InputFile[Correlation+2], file = prefile, append = TRUE)

	# Writes Correlation_Matrix
		diag(Correlation_matrix)<-c(rep(1, length(Correlation_matrix[1,])))
		Correlation_matrix<-cbind(Correlation_matrix, Extra_NA, deparse.level=0)
		write.table(Correlation_matrix, file = prefile, sep = ",", append = TRUE, quote=FALSE, row.names=FALSE, col.names=FALSE, na="") 

	# Writes the stage and standard deviation information 
		for (i in Line_N_stage_matrices:(Line_Constraints-1))
			{
			write(InputFile[i], file = prefile, append = TRUE)	
			}

	# Writes in the Constraints Matrix, relative dispersal indices and catastrophe multipliers
		 for (i in Line_Constraints:(Line_Constraints+(N_stages[1]*3+3)))
		 	{
		 	write(InputFile[i], file = prefile, append = TRUE)  
		 	}
 
	# Writes Initial_Abundance matrix
		write.table(Initial_Abundances, prefile, append = TRUE, col.names = FALSE, row.names=FALSE)

	# Reads and writes in the information from the "stages menu"
		for (i in (Line_Constraints+1+(N_stages[1]*3+3)+Npops):(Line_Constraints+(N_stages[1]*3+3)+Npops+5*N_stages[1]))
	 		{	
	 		write(InputFile[i], file = prefile, append = TRUE)  
	 		}

	# Ensures there is no population management modeled
		write("0 (pop mgmnt)", file = prefile, append = TRUE)
		#Note: some users may be interested in knowing how sensitive model predictions are to different levels of management
		
	# Writes a generic extinction threshold of zero
		write("0",file = prefile, append = TRUE)
	
	# Writes a generic explosion threshold of zero
		write("0",file = prefile, append = TRUE)
	
	# Writes the timestep datum as specified in the original input file  
		Mgmnt <- grep("mgmnt", InputFile)
		N_Mgmnt <- scan(pref_metapop, what = "list", skip = (Mgmnt-1), nlines = 1)
		N_Mgmnt <- as.numeric(N_Mgmnt)[1]
		write(InputFile[Mgmnt+N_Mgmnt[1]+1+2], file = prefile, append = TRUE)
 
 	# Writes end-of-file
 		write ("-End of file-", file = prefile, append = TRUE)

gc()
    
###---------------------
#
# Re-initializes the interim replicate simulation input file (i.e. prefile) 
#
###---------------------

	#Assigns the prefile name to the object New_Input
		New_Input<-prefile

	#Code to read in the whole prefile as an object
		InputFile<-readLines(New_Input, n=-1)

	#Gives the line number in input file that has "Migration" on it
		Migration<-grep("Migration", InputFile)
	
	#Gives the line number in input file that has "Correlation" on it
		Correlation<-grep("Correlation", InputFile)
	
	#Gives the number of populations, including the dispersal mortality population, in the input file
		Npops<-(Migration-41)-4
	
	#Reads in the population dataframe
		pop<-read.table(New_Input,skip=44,sep=",",nrow=Npops)

 	#Identifies the line number that the term "Constraints Matrix" is located on within the original input file
		Line_Constraints<-grep("Constraints Matrix",InputFile)

	#Reads in the number of stages (N_stages) as a numeric object		
	# this code is slightly different from the line 10 scan specified above as it coerces it into a numeric object
	   line10_numeric <- as.numeric(scan(New_Input,what="numeric",skip=9,nlines=1))
	   N_stages <- line10_numeric[1]
		
#Reads in the model description
	Description <- readLines(New_Input, n=6)

#Reads in line 12 (regional probability of catastrophe 1)                                            
	line12 <- as.numeric(scan(New_Input,what="numeric",skip=11,nlines=1,sep=","))

#Reads in line 13 (spatial extent of catastrophe 1)	
	line13 <- scan(New_Input,what="character",skip=12,nlines=1)

#Reads in line14 (parameters affected by catastrophe 1)
	line14<-scan(New_Input,skip=13,nlines=1,sep=",",what="character")

#Reads in line 19 (probability of REGIONAL catastrophe 2 occurrence)
	line19<-as.numeric(scan(New_Input,what="numeric",skip=18,nlines=1,sep=","))
	
#Reads in line 20 (spatial extent of catastrophe 2)	
	line20 <- scan(New_Input,what="character",skip=19,nlines=1)

#Reads in line 21 (parameters affected by catastrophe 2)
	line21 <- scan(New_Input,skip=20,nlines=1,sep=",",what="character")

#Varies probability and intensity of catastrophe 1
	
	#Randomly varies spatial extent of catastrophe 1
		ext<-c("Regional","Local")
		line13_new<-sample(ext,1)
		ext_1<-line13_new

	prob1<-0
	vect<-c(seq(1, (Npops-1)))

	#Determines what probability of catastrophe 1 to vary by 10% CV, if Catastrophe 1 occurs
		if(length(levels(pop$V13))==0)
			{		
			if (any(line14=="Dispersal Rates" | line14=="Carrying Capacities"| line14=="Vital Rates"| line14=="Abundances"| line14=="dispersal rates" | line14=="carrying capacities"| line14=="vital rates"|line14=="abundances")) 
				{
				if(line13=="Regional")
					{
					prob1<-line12
					} else
					{
					prob1<-mean(lpc)	
					}
		
				#Samples probability of catastrophe 1 (assumes a normal distribution)
				prob1<-rnorm(1,mean=prob1,sd=0.1*prob1)

				#Ensures prob1 is constrained to between 0.001 and 1
				if(prob1>1)
					{
					prob1<-1
					}
				if(prob1<0.001)
					{
					prob1<-0.001
					}
				}

	# Assigns the newly sampled probability of occurrence of catastrophe 1 to each population 
	# Note: if spatial extent of catastrophe is local, all populations have the same prob1
		if (line13_new=="Regional") 
			{
			line12<-prob1
			line12<-round(line12, digits=3)
			}
		if (line13_new=="Local") 
			{
			# replaces new probability of occurrence values into the appropriate column in the population dataframe table
			pop$V13<-c(rep(prob1,times=length(pop[,13])))
			pop$V13<-round(pop$V13, digits=3)
			}
		}

	
	# Varies the local multiplier for catastrophe 1 in the population dataframe, if there are no temporal trend files specified
		#Only multipliers <1 are varied, code is set so that if the original model indicates a local multiplier 
    # or a stage-multiplier of 1 (i.e. no effect of catastrophe) this constraint is observed
		# If original model indicates a local or stage-specific multiplier >1, this constraint is observed
		# If both catastrophes 1 and 2 are modeled, the local and stage-specific multipliers (and probability of occurrences) 
    # are sampled separately
		if(length(levels(pop$V12))==0)
			{
			#Calculates the mean local multiplier for catastrophe 1
				mult1<-mean(lpm)
		
				if(mult1<1)
					{
					#Samples local multiplier of catastrophe 1 (assumes a normal distribution)
					mult1<-rnorm(1,mean=mult1,sd=0.1*mult1)
	
					#Code to ensure that the new mult1 is constrained to between 0 and 0.999999. 
					if(mult1>0.999999)
						{
						mult1<-0.999999
						}
					if(mult1<0)
						{
						mult1<-0
						}
					}	
				#Note: the multiplier is varied only if the average of the local population multipliers is <1.

			# Code that identifies if a parameter that catastrophe 1 affects has been specified and varies the local 
      # population multiplier  if the mean of all lpm is <1 (multiplier is sampled from a normal distribution)
			if (any(line14=="Dispersal Rates" | line14=="Carrying Capacities"| line14=="Vital Rates"| line14=="Abundances"| line14=="dispersal rates" | line14=="carrying capacities"| line14=="vital rates"|line14=="abundances")) 
				{
				# replaces mult1 into the appropriate column in the population dataframe table
				pop$V12<-c(rep(mult1,times=length(pop[,12])))
				pop$V12<-round(pop$V12, digits=3)
				}
			}

	# If catastrophe 1 affects abundances, varies the Stage-specific multiplier
		# Scans in Abundances population-specific multipliers for catastrophe 1
		Cat1mult_Abun<-scan(New_Input,skip=Line_Constraints+(2*N_stages)+1,nlines=1)
		Cat1mult_Abun_new<-Cat1mult_Abun

		if (any(line14=="Abundances"|line14=="abundances"))
			{
			# The new multiplier is sampled from a uniform distribution and this value is replaced in each element <1
			# Elements >=1 remain the same
			Cat1multA<-runif(1,min=0,max=0.999999)
			for(i in 1:length(Cat1mult_Abun))
				{
				if (Cat1mult_Abun[i] <1)
					{
					Cat1mult_Abun_new[i]<-c(rep((Cat1multA),times=length(Cat1mult_Abun[i])))
					} 
				}
			}	
		Cat1mult_Abun_new<-round(Cat1mult_Abun_new, digits = 6)

	# If catastrophe 1 affects vital rates, varies the Stage-specific multiplier matrix
		#Scans in and reads Vital Rates stage specific multiplier for Catastrophe 1
		Cat1mult_VR<-matrix(scan(New_Input, sep="", nlines = (N_stages), skip = Line_Constraints+N_stages+1), ncol = (N_stages), byrow = TRUE)	
		Cat1mult_VR_new<-Cat1mult_VR
		if (any(line14=="Vital Rates"|line14=="vital rates"))
			{
			# The new multiplier is sampled from a uniform distribution and this value is replaced in each element <1 of the matrix					
			# Elements >=1 remain the same
			Cat1multVR<-runif(1,min=0,max=0.999999)
			for(i in 1:length(Cat1mult_VR[,1])) 
				{
				for(j in 1:length(Cat1mult_VR[1,])) 
					 {
					 if (Cat1mult_VR[i,j] <1)
						{
						Cat1mult_VR_new[i,j] <- c(rep(Cat1multVR,times=length(Cat1mult_VR[i,j])))
						} 
					}
				}
			}	
		# Ensures values are rounded to 6 decimal places
		Cat1mult_VR_new<-round(Cat1mult_VR_new, digits = 6)
		

# Varies probability and intensity of catastrophe 2
	
	# Randomly varies spatial extent of catastrophe 2
		ext<-c("Regional","Local")
		line20_new<-sample(ext,1)
		ext_2<-line20_new
	
	prob2<-0
	vect<-c(seq(1, (Npops-1)))

	# Determines what probability of catastrophe 2 to vary by 10% CV, if Catastrophe 2 occurs, if there are no Temporal Trend files associated with probability of cat 2 occurrence
		if(length(levels(pop$V20))==0)
			{		
			if (any(line21=="Dispersal Rates" | line21=="Carrying Capacities"| line21=="Vital Rates"| line21=="Abundances"| line21=="dispersal rates" | line21=="carrying capacities"| line21=="vital rates"|line21=="abundances")) 
				{
				if(line20=="Regional")
					{
					prob2<-line19
					} else
					{
					prob2<-mean(lpc2)	
					}
				# Samples probability of catastrophe 2 (assumes a normal distribution) 
				prob2<-rnorm(1,mean=prob2,sd=0.1*prob2)

				# Code to ensure that prob2 is constrained to between 0.001 and 1. 
				if(prob2>1)
					{
					prob2<-1
					}
				if(prob2<0.001)
					{
					prob2<-0.001
					}
				}
		
			
		# Assigns the newly sampled probability of occurrence of catastrophe 1 to each population 
		# Note: if spatial extent of catastrophe is local, all populations have the same prob1
				if (line20_new=="Regional") 
					{
					line19<-prob2
					line19<-round(line19, digits = 3)	
					}
				if (line20_new=="Local") 
					{
					#Replaces new probability of occurrence values into the appropriate column in the population dataframe table
					pop$V20<-c(rep(prob2,times=length(pop[,20])))
					pop$V20<-round(pop$V20, digits = 3)
					}
			}

	# Varies the local multiplier for catastrophe 2 in the population dataframe, if there are no temporal trend files specified
		#O nly multipliers <1 are varied, code is set so that if the original model indicates a local multiplier or a stage-multiplier of 1 (i.e. no effect of catastrophe) this constraint is observed
		# If original model indicates a local or stage-specific multiplier >1, this constraint is observed
		# If both catastrophes 1 and 2 are modeled, the local and stage-specific multipliers (and probability of occurrences) are sampled separately
		if(length(levels(pop$V19))==0)
			{
			# Calculates the mean local multiplier for catastrophe 2
			mult2<-mean(lpm2)
			
			if(mult2<1)
				{
				# Samples local multiplier of catastrophe 2 (assumes a normal distribution)
				mult2<-rnorm(1,mean=mult2,sd=0.1*mult2)
				# Ensures that mult2 is constrained to between 0 and 0.999999. 
				if(mult2>0.999999)
					{
					mult2<-0.999999
					}
				if(mult2<0)
					{
					mult2<-0
					}
				}
				# Note: mult2 is varied only if average of the local population multipliers is <1.

			# Code that identifies if a parameter that catastrophe 2 affects has been specified and varies the local population multiplier if the mean of all local population multipliers  is <1 (multiplier is sampled from a normal distribution)	
			if (any(line21=="Dispersal Rates" | line21=="Carrying Capacities"| line21=="Vital Rates"| line21=="Abundances"| line21=="dispersal rates" | line21=="carrying capacities"| line21=="vital rates"|line21=="abundances")) 
					{
					pop$V19<-c(rep(mult2,times=length(pop[,19])))
					pop$V19<-round(pop$V19, digits=3)
					}
				}

	# If catastrophe 2 affects abundances, varies the stage-specific multiplier
		# scans in Abundances population specific multipliers for catastrophe 2
		Cat2mult_Abun<-scan(New_Input,skip=Line_Constraints+(3*N_stages)+2,nlines=1)
		Cat2mult_Abun_new<-Cat2mult_Abun
		if (any( line21=="Abundances"|line21=="abundances"))
			{
			# The new multiplier is sampled from a uniform distribution and this value is replaced in each element <1
			# Elements >=1 remain the same
			 Cat2multA<-runif(1,min=0,max=0.999999)
		
			for(i in 1:length(Cat2mult_Abun))
				{
				if (Cat2mult_Abun[i] <1)
					{
					Cat2mult_Abun_new[i]<-c(rep((Cat2multA),times=length(Cat2mult_Abun[i])))
					}
				}
			}
		# Ensures values are rounded to 6 decimal places
		Cat2mult_Abun_new<-round(Cat2mult_Abun_new, digits = 6)
		
	# If catastrophe 2 affects vital rates, varies the stage-specific multiplier matrix
		# Reads Vital Rates stage specific multiplier for Catastrophe 2
		Cat2mult_VR<-matrix(scan(New_Input, sep="", nlines = (N_stages), skip = Line_Constraints+2*N_stages+2), ncol = (N_stages), byrow = TRUE)	
		Cat2mult_VR_new<-Cat2mult_VR
	
		if (any(line21=="Vital Rates"|line21=="vital rates" ))
			{
			# The new multiplier is sampled from a uniform distribution and this value is replaced in each element <1 of the matrix
			# Elements >=1 remain the same
			Cat2multVR<-runif(1,min=0,max=0.999999)
			for(i in 1:length(Cat2mult_VR[,1])) 
				{
				for(j in 1:length(Cat2mult_VR[1,])) 
					 {
					 if (Cat2mult_VR[i,j] <1)
						{
						Cat2mult_VR_new[i,j] <- c(rep(Cat2multVR,times=length(Cat2mult_VR[i,j])))
						}			
					}
				}
			}	
		
		# Ensures values are rounded to 6 decimal places
		Cat2mult_VR_new<-round(Cat2mult_VR_new, digits = 6)
		

# Randomly varies correlations between catastrophes 1 and 2, if both were modeled 
	# Zero = no correlation
	# MaxNegative = negatively correlated to maximum extent possible
	# MaxPositive = positively correlated to maximum extent possible
	line25<-scan(New_Input,what="character",skip=24,nlines=1,sep=",")
	temporal_catas<-line25[1]
	corr_catas<-line25[2]
	cc<-c("Zero","MaxNegative","MaxPositive")
	corr_catas<-sample(cc,1)
	line25<-c(temporal_catas,corr_catas)

# Identifies whether vital rates are sampled from normal or lognormal distributions
	EV_Distn_lognorm<-grep("Lognormal",InputFile)
	EV_Distn_norm<-grep("Normal", InputFile)
	if (length(EV_Distn_lognorm)>0) 
		{
		Line_EV_Distn<-EV_Distn_lognorm
		}
	if (length(EV_Distn_norm)>0)
		{
		Line_EV_Distn<-EV_Distn_norm
		}
	EV_Distn<-scan(New_Input, what = "list", skip = (Line_EV_Distn[1]-1), nlines = 1,  sep = ",")
	

gc()
	

# Varies K for each population

# The K for each population were calculated in the RAMAS Spatial results (i.e. the replicate .ptc file).
# The following code will sample new carrying capacity values
# If K is not a function of habitat (or that relationship is unknown) and is therefore represented as a 
# constant (either a 0 or 1) in RAMAS Spatial, then the RAMAS Spatial results will indicate that the constant value is 
# that respective population's K. In this case, the K values will be sampled from the Metapop Link model. Under these 
# circumstances the user should have specified more than 1 population (with a separate K for each) in the Metapop Link file. 
# The new K values will be sampled using the mean and SD of K across all populations; a 10% CV is applied if there is SD = 0
# If K is a function of habitat, K values for each population were calculated by RAMAS Spatial based on this function and 
# new K values are sampled using the K as the mean and a 10% CV is applied 
      
# Reads in habitat specific carrying capacity function or constant value (line 16)
	k_link <- scan(ptcfile, what="numeric", skip=13,nlines=1)

  # Reads in the original number of populations in the Metapop Link model
	Original_Npops<-(Migration_linkmp-41)-4

  # Reads in the population dataframe from the replicate .ptc file
  pop_link<-read.table(metapop_link,skip=44,sep=",",nrow=Original_Npops)     


  # If K is not a function of habitat: calculates the mean and SD of K based on the link *.mp file; sets SD to 10% CV if SD = 0  
  # The objects Mean_K_link and SD_K_link are needed only if K is not a function of habitat, but objects are created regardless
  Mean_K_link<-mean(pop_link$V7, na.rm = TRUE)
    
    if (length(pop_link$V7)==1)
      {
      SD_K_link<-(Mean_K_link*0.1)
      } else
      {
        SD_K_link<-sd(pop_link$V7, na.rm = TRUE)
        
        if(SD_K_link==0)
          {
          SD_K_link<-(Mean_K_link*0.1)
          }
      }	
      # NOTE: If no variability in carrying capacity, a 10% CV is assumed
  

  if (k_link==0|k_link==1)  # if K is not a function of habitat
    {
    for (i in 1:Npops)
			{
			pop$V7[i]<-as.integer(rnorm(1, mean=Mean_K_link, sd=SD_K_link))
        if(pop$V7[i]<0)
			 	{
				pop$V7[i]<-0
				}
				# Sets constraints for carrying capacity
			}
    # Sets dispersal mortality new carrying capacity to 0
    pop$V7[Npops]<-0 
		 
		# Rounds initial abundances to 0 decimal places	
			pop$V7<-round(pop$V7, digits=0)  
    } else
    {
	   K<-pop$V7[-Npops]       #Creates a vector of K values
	   stdK<-pop$V8[-Npops]    #Creates a vector of SD of K
	   K_new<-K    #Creates a new empty vector with mode and length of vector 'K'
	
    #Samples a new K from a normal distribution with mean of K and CV =10% if no standard deviation was indicated
    for (i in 1:length(K_new))
		  {
		  if (stdK[i]==0)   #if SD of K is = 0
			 {
			 K_new[i]<-rnorm(1,mean=K[i],sd=0.1*K[i])	
			   if(K_new[i]<0)
				  {
				  K_new[i]<-0
				  }
			 } else 
			 {
			 K_new[i]<-rnorm(1,mean=K[i],sd=stdK[i])	    #if SD of K is > 0
          if(K_new[i]<0)
          {
				  K_new[i]<-0
				  }
			 }
		  }
    # Adds new carrying capacities to population dataframe table
	   pop$V7[-Npops]<-K_new
  
    # Ensures carrying capacities are rounded to 0 decimal places	
    pop$V7<-round(pop$V7, digits=0)
    }
  	 
# Calculates the number of populations with K = 0
	N_sinks<-0    # Creates a new object
 
  for (i in 1:(Npops-1))
		{
		if (pop$V7[i]==0)
			{
			N_sinks<-N_sinks+1
			}
		}

# Enforces constraint on the K of the Dispersal mortality population: no variability, and set to arbitrarily low number.
	pop$V7[Npops]<-2
	pop$V8[Npops]<-0
	#Some models may require a minimum K for all populations, including the sink population.
	

	
  #Randomizes Rmax
	if(SD_Rmax==0)
		{
		SD_Rmax<-Mean_Rmax*0.1
		}
	Selected_Rmax<-rnorm(1,mean=Mean_Rmax,sd=SD_Rmax)
	if(Selected_Rmax<1)
		{
		Selected_Rmax<-1
		}
	for(i in 1:Npops)
		{
		pop$V6[i]<-Selected_Rmax
		}


# Varies dispersal rates and connection among populations #

# Reads in the dispersal-distance parameters
	M_parameters<-scan(New_Input, skip = (Migration[1]+1), nlines = 1, sep=",")
		
# Reads in the dispersal matrix
		Dispersal_matrix<-matrix(scan(New_Input, sep=",", nlines = (Correlation-Migration-3), skip = Migration+2), ncol = (Correlation-Migration-2), byrow = TRUE)
		Dispersal_matrix<-Dispersal_matrix[,-(length(Dispersal_matrix[1,]-1))]

# Varies the number of connections among populations (i.e. population pairs connected through dispersal) in 
# the dispersal matrix (excluding possible connections with sink population), sampled from a uniform distribution
		N_elements<-runif(1,0,length(Dispersal_matrix[-length(Dispersal_matrix[1,]),-length(Dispersal_matrix[,1])]))
		N_elements<-round(N_elements)
		P_connection<-N_elements/length(Dispersal_matrix[-length(Dispersal_matrix[1,]),-length(Dispersal_matrix[,1])])
		# Creates a matrix that randomly selects which elements will represent connections, and which will not.
			Logical_matrix<-matrix(, Npops[1], Npops[1])
			for (i in 1:(Npops-1))
				{
				for (j in 1:(Npops-1))
					{
					Logical_matrix[i,j]<-rbinom(1, 1, P_connection)	
					}
				}
		# Converts the numeric matrix to a logical matrix where 'TRUE' signifies a connection
		Logical_matrix<-matrix(as.logical(Logical_matrix),Npops, Npops)
	
	# For population pairs not connected by dispersal in this replicate simulation, the corresponding element is set to 0
		for (i in 1:(Npops-1))
			{
			for (j in 1:(Npops-1))
				{
				if (any(Logical_matrix[i,j]))
					{
					Dispersal_matrix[i,j]<-Dispersal_matrix[i,j]
					} else
					{ 
					Dispersal_matrix[i,j]<-0
					}
				} 
			}
							
	# Applies a transformation (sampled from a normal distribution) to vary dispersal rates
		Transform_dispersal<-rnorm(1, 0, 0.1)
		for (i in 1:Npops)
			{
			for (j in 1:Npops)
				{
				Dispersal_matrix[i,j]<-(Dispersal_matrix[i,j]+(Dispersal_matrix[i,j]*Transform_dispersal))
				}
			}
	
	# Code to sample dispersal rates from a random uniform distribution from 0 to 1, if no dispersal parameters were specified
		Unif_dispersal<-runif(1,0,1)
		if(sum(Dispersal_matrix)==0)
			{
			if(M_parameters[1]==0)
				{
				for (i in 1:(Npops-1))
					{
					for (j in 1:(Npops-1))
						{
						if (any(Logical_matrix[i,j]))
							{
							Dispersal_matrix[i,j]<-Unif_dispersal
							} else
							{ 
							Dispersal_matrix[i,j]<-0
							}
						} 
					}
				}
			}	
	
	# Ensures diagonal elements on the dispersal matrix are 0
		diag(Dispersal_matrix)<-c(rep(0,length(Dispersal_matrix[1,])))	
	

  # Enforces a symmetrical matrix prior to adding the sink population, if distances among populations are calculated based 
  # on center-center or edge-edge.  If distance based on centre-edge, dispersal matrix remains assymetrical
		if ( ptcinput[27] == "Center to edge")
		  {
      Dispersal_matrix[i,j]<-Dispersal_matrix[i,j]   
		  } else
		  {
      Upper_logical<-upper.tri(Dispersal_matrix)
		    for (i in 1:length(Dispersal_matrix[,1]))
			   {
			     for (j in 1:length(Dispersal_matrix[1,]))
				    {
				    if(any(Upper_logical[i,j]))
					   {
					   Dispersal_matrix[j,i]<-Dispersal_matrix[i,j]
					   }
				    }
	       }     #All dispersal rates are symmetric (same in both directions), except for sink population and if centre-edge is distance type
      }
	
	# Enforces constraints on individual elements (i.e. dispersal rate varies from 0 to 1)
		for (i in 1:length(Dispersal_matrix[,1]))
			{
			for (j in 1:length(Dispersal_matrix[1,]))	
				{
				if (Dispersal_matrix[i,j]<0)
					{
					Dispersal_matrix[i,j]<-0
					}
				if (Dispersal_matrix[i,j]>1)
					{
					Dispersal_matrix[i,j]<-1
					}
				}
			}
	

	# Enforces a maximum total dispersal rate of 1 from each population
		Sum_Columns_Dispersal_matrix<-c(seq(1:Npops))
		for (i in 1:Npops)
			{
			Sum_Columns_Dispersal_matrix[i]<-sum(Dispersal_matrix[,i])
			}	
		for(i in 1:Npops)
			{
			if (Sum_Columns_Dispersal_matrix[i]>1)
				{
				Dispersal_matrix[,i]<-Dispersal_matrix[,i]/Sum_Columns_Dispersal_matrix[i]
				}
			}
			# If total dispersal exceeds 100%, elements are reduced proportionally so that total dispersal is 1.00.
	
	# Varies dispersal mortality, sampled from a uniform distribution
	# Assumes same proportion of dispersers die regardless of source or target populations)
		Dispersal_surv<-runif(1, 0, 1)
		Total_mort<-matrix(0, Npops, Npops)
			for (i in 1:(Npops-1))
				{
				for (j in 1:(Npops-1))	
					{
					Dispersal_matrix[i,j]<-(Dispersal_matrix[i,j]*Dispersal_surv)
					Total_mort[i,j]<-(Dispersal_matrix[i,j]-(Dispersal_matrix[i,j]*Dispersal_surv))
					}
				}
		# Adds all the dead dispersers from each population
			Disp_mort_sums<-apply(Total_mort, 2, sum, na.rm = TRUE)
	
		# Add dead dispersers to sink population
			Dispersal_matrix[length(Dispersal_matrix[,1]),]<-Disp_mort_sums


	
  #Keeps track of dispersal rates for calculating mean, standard deviation, minimum and maximum dispersal rates below
	     
    Lower_logical<-lower.tri(Dispersal_matrix)
		Dispersal_rate<-Dispersal_matrix[-Npops,-Npops]
			for (i in 1:(Npops-1))
				{
				for (j in 1:(Npops-1))
					{	
					if ( ptcinput[27] == "Center to edge")
		        {
            Dispersal_rate[i,j]<-Dispersal_matrix[i,j]   #if distance based on centre-edge, dispersal matrix remains assymetrical and a full matrix is kept (with no NAs)
		        }  else
            {
              if (any(Lower_logical[i,j]))
					   	{
						  Dispersal_rate[i,j]<-Dispersal_matrix[i,j]
						  } else
						  {
						  Dispersal_rate[i,j]<-NA   # upper logical of matrix is coerced to NAs
						  }
					 }
				  }
        }
  
 	# Gives the line number in Spatial input file (*.ptc) that has "Landscape_indices" on it
	 Landscape_indices<-grep("Landscape indices", ptcinput)

  # Creates an empty distance matrix
	 Pairwise_Distance <- array(0, c(Npops-1,Npops-1))
	
 # Reads in distance matrix; part of spatial .ptc results
 # These distances are based on the type of distance measure specified, ie centre-centre, centre-edge, edge-edge
  if ( ptcinput[27] == "Center to edge")
   {
   # To check
   Pairwise_Distance <- matrix(scan(ptcfile, nlines = (Npops-1), skip = (Landscape_indices-Npops)),ncol = (Npops-1), byrow = TRUE)
  } else
  {
  # Scans in pairwise distance matrix (only lower half exists) from varied Spatial Data file, which includes results
	#To delete Pairwise_Distance[upper.tri(Pairwise_Distance, diag = TRUE)] <- scan(ptcfile, nlines = Npops, skip = (Landscape_indices-Npops-1))
	# modified (feb 2016
  Pairwise_Distance[upper.tri(Pairwise_Distance, diag = TRUE)] <- scan(ptcfile, nlines = (Npops-1), skip = (Landscape_indices-Npops))
	 
  # Creates a full matrix of pairwise distances among populations, where the lower and upper halves of the matrix are symmetrical
 	Pairwise_Distance <- Pairwise_Distance + t(Pairwise_Distance) 
  }
  
  
  # Adds Dispersal mortality population rows and columns to distance matrix
  Pairwise_Distance<-rbind(Pairwise_Distance, matrix(0, 1, length(Pairwise_Distance[1,])))			
  Pairwise_Distance<-cbind(Pairwise_Distance, matrix(0, length(Pairwise_Distance[,1]),1))

	# Keeps track of the distances among population pairs that are connected through dispersal
	Distances<-Dispersal_matrix[-Npops,-Npops]
		  
    for (i in 1:(Npops-1))
			{
			for (j in 1:(Npops-1))
				{	
				 if (ptcinput[27] == "Center to edge")
		      {
  				    if(Dispersal_matrix[i,j]>0)
						       {
						        Distances[i,j]<-Pairwise_Distance[i,j]
				           } else
					         {
						        Distances[i,j]<-0
		               }
	        
		      }  else
          {
          if(any(Lower_logical[i,j]))
					   {
					   if(Dispersal_matrix[i,j]>0)
						    {
						      Distances[i,j]<-Pairwise_Distance[i,j]
						    } else
						    {
						      Distances[i,j]<-0
						    }
					   } else
					 {
					 Distances[i,j]<-NA  #sets upper part of matrix to NAs
					 }
				  }
			   }
       }
	# Ensures values in the dispersal matrix are rounded to 7 decimal places
		Dispersal_matrix<-round(Dispersal_matrix,7)

	# Add the extra column of "," at the end of each matrix row for writing to the replicate simulation input file
		Extra_NA<-c(rep(NA, length(Dispersal_matrix[1,])))
		Dispersal_matrix<-cbind(Dispersal_matrix, Extra_NA, deparse.level=0)

	
gc()		
		

# Varies coefficients of correlations in vital rates among population pairs
# NOTE: Correlations among populations are assumed to range from 0 to 1, for simplicity. 
	
	# Reads in the correlation-distance function parameters 
		C_parameters<-scan(New_Input, skip = (Correlation[1]+1), nlines = 1, sep=",")
		
	# Reads in the correlation matrix
		Correlation_matrix<-matrix(scan(New_Input, sep = ",", nlines = Npops, skip =Correlation+2), nrow = Npops, byrow = TRUE) 
		Correlation_matrix<-Correlation_matrix[,-(length(Correlation_matrix[1,]-1))]	
	

  # Create a matrix of pairwise distances between geometric population centres
		Centre_Pairwise_Distance<-matrix(0,Npops,Npops)
		for (i in 1:Npops)
			{
			for (j in 1:Npops)
				{
				Centre_Pairwise_Distance[i,j]<-sqrt((pop[i,2]-pop[j,2])^2+(pop[i,3]-pop[j,3])^2)
				}
			}

	
  # Adjusts the correlations according to the distances among population pairs (centre-centre of populations) and for cases where autofill option was used
		for (i in 1:(Npops-1))
			{
			for(j in 1:(Npops-1))
				{
				Correlation_matrix[i,j]<-(C_parameters[1]*exp((-Centre_Pairwise_Distance[i,j]^C_parameters[3])/C_parameters[2]))
				} 
			}	

	# Applies a transformation (sampled from a normal distribution) to vary the magnitude of the correlations
		Transform_correlation<-rnorm(1,0,0.1)		

		for (i in 1:Npops)
			{
			for (j in 1:Npops)
				{
				Correlation_matrix[i,j]<-(Correlation_matrix[i,j]+(Correlation_matrix[i,j]*Transform_correlation))
				}
			}
	
	#Ensures diagonal elements on the correlation matrix are 1.
		diag(Correlation_matrix)<-c(rep(1,length(Correlation_matrix[1,])))	
	
	#Ensures a symmetrical matrix
		For_C_logical<-upper.tri(Correlation_matrix)
		for (i in 1:length(Correlation_matrix[,1]))
			{
			for (j in 1:length(Correlation_matrix[1,]))
				{
				if(any(For_C_logical[i,j]))
					{
					Correlation_matrix[i,j]<-Correlation_matrix[j,i]
					}
				}
			}
	
	#Enforces constraints on individual elements (elements range from 0 to 1)
		for (i in 1:length(Correlation_matrix[,1]))
			{
			for (j in 1:length(Correlation_matrix[1,]))	
				{
				if (Correlation_matrix[i,j]<0)
					{
					Correlation_matrix[i,j]<-0
					}
				if (Correlation_matrix[i,j]>1)
					{
					Correlation_matrix[i,j]<-1
					}
				}
			}
	
# Ensures correlation coefficients are rounded to 6 decimal places
		Correlation_matrix<-round(Correlation_matrix, digits = 6)

#  Models correlations as a constant value (no distance function) for input files where a constant or function was not specified.	
	Cte<-runif(1,0,1)
	if(sum(Correlation_matrix)==length(Correlation_matrix[,1]))
		{
		if(sum(C_parameters)<=0.1)
			{
			for(i in 1: length(Correlation_matrix[,1]))
				{
				for(j in 1:length(Correlation_matrix[,1]))
					{
					if(any(Lower_logical[i,j]))
						{
						Correlation_matrix[i,j]<-Cte
						}
					}
				}
			}
		}	


	#Code that will keep track of correlations for calculating mean, standard deviation, minimum and maximum correlations below
		Correlations<-Correlation_matrix[-Npops,-Npops]
		for (i in 1:(Npops-1))
			{
			for (j in 1:(Npops-1))
				{	
				if (any(Lower_logical[i,j]))
					{
					Correlations[i,j]<-Correlation_matrix[i,j]
					} else
					{
					Correlations[i,j]<-NA
					}
				}
			}


	#Code to add the extra column of "," at the end of each matrix row for writing input file
		Extra_NA_C<-c(rep(NA, length(Correlation_matrix[1,])))
    Correlation_matrix<-cbind(Correlation_matrix, Extra_NA_C, deparse.level=0)


#Varies stage and standard deviation matrices

	# Reads in the number of stage matrices
		Line_N_stage_matrices<-grep("stage matrix", InputFile)
		Number_stage_matrix<-scan(New_Input, what="list", skip=Line_N_stage_matrices-1, nlines=1)
		Number_matrices<-as(Number_stage_matrix[1], "numeric")
		
	# Reads in the stage matrix names and three associated lines of code for each of the stage matrices and saves them as a list
		Stage_matrix_name<-list(length=Number_matrices)
		for (i in 1:Number_matrices)
			{
			Stage_matrix_name[[i]]<-scan(New_Input, what="list", skip=(Line_N_stage_matrices+((i-1)*(4+N_stages))), nlines=4, sep=",")
			}

	# Reads in the number of standard deviation matrices
		Line_N_stdev_matrix<-grep("st.dev.", InputFile)
		Number_stdev_matrix<-scan(New_Input, what="list", skip=Line_N_stdev_matrix-1, nlines=1)
		Number_stdev_matrices<-as(Number_stdev_matrix[1], "numeric")

	# Reads in the names of each of the standard deviation matrix
		Stdev_matrix_name<-list(length=Number_stdev_matrices)
		for (i in 1:Number_stdev_matrices)
			{
			Stdev_matrix_name[[i]]<-scan(New_Input, what="list", skip=(Line_N_stdev_matrix+((i-1)*(1+N_stages))), nlines=1, sep=",")
			}
	
	# Reads in the stage matrices	
		Stage_matrices<-list(length=Number_matrices)
		for (i in 1:Number_matrices)
			{
			Stage_matrices[[i]]<-matrix(scan(New_Input, skip =(Line_N_stage_matrices+4+(i-1)*(4+N_stages)), nlines=N_stages), byrow=TRUE, ncol=N_stages) 
			}
	
	
	# Reads the corresponding standard deviation matrices
		Stdev_matrices<-list(length=Number_stdev_matrices)
		for (i in 1:Number_stdev_matrices)
			{
			Stdev_matrices[[i]]<-matrix(scan(New_Input, skip =(Line_N_stdev_matrix+1+(i-1)*(1+N_stages)), nlines=N_stages), byrow=TRUE, ncol=N_stages) 
			}

	#Varies the stage matrix elements
		# Samples matrix element assuming lognormal distribution 
		# As described in Burgman et al. (1993) Risk Assessment in Conservation Biology, Chapman and Hall, London, UK. 
		if(EV_Distn[1]=="Lognormal")
			{
			lnorm_mean<-list()
			for(i in 1:Number_matrices)
				{
				lnorm_mean[[i]]<-matrix(0, N_stages, N_stages)
				}
	
			# Creates intermediate matrices of the value c = standard deviation/mean
			for(k in 1:Number_matrices)
				{
				for(i in 1:N_stages) 
					{
					for(j in 1:N_stages) 
						{
						lnorm_mean[[k]][i,j]<-Stdev_matrices[[k]][i,j]/Stage_matrices[[k]][i,j]
						}			
					}
				}	
			# Creates the new stage matrices
			for(k in 1:Number_matrices)
				{
				for(i in 1:N_stages) 
					{
					for(j in 1:N_stages) 
						{ 
						if(Stage_matrices[[k]][i,j]>0)
							{
							if(Stdev_matrices[[k]][i,j]>0)
								{
								Stage_matrices[[k]][i,j]<- exp(rnorm(1,mean=(log(Stage_matrices[[k]][i,j])-(0.5*log((lnorm_mean[[k]][i,j]^2)+1))), sd=sqrt(log((lnorm_mean[[k]][i,j]^2)+1))))
								}  else
							  	{
							  	Stage_matrices[[k]][i,j]<- exp(rnorm(1, mean=(log(Stage_matrices[[k]][i,j])-(0.5*log((0.1^2)+1))), sd= sqrt(log((0.1^2)+1))))
							  	}
							}
						}						
					}	
				}	
			}
		
		# Samples matrix elements assuming normal distribution
		if(EV_Distn[1]=="Normal")
			{
			for(k in 1:Number_matrices)
				{
				for(i in 1:N_stages) 
					{
					for(j in 1:N_stages) 
						{ 
						if(Stage_matrices[[k]][i,j]>0)
							{
							if(Stdev_matrices[[k]][i,j]>0)
								{
								Stage_matrices[[k]][i,j]<- rnorm(1,Stage_matrices[[k]][i,j], sd=Stdev_matrices[[k]][i,j])
								} else
							  	{
							  	Stage_matrices[[k]][i,j]<- rnorm(1,Stage_matrices[[k]][i,j], sd=(Stage_matrices[[k]][i,j]*0.1))
							  	}
							}
						}
					}
				}
			}

	# Enforces a constraint of 1 on survival rates
	# User-defined code will need to be added for PVAs that model both sexes separately. In these models, 2 lines of the matrix refer to fecundity values, which should not be constrained to <1.0. Please contact authors for sample code.
		if(N_stages[1]>1)
			{
			for(k in 1:Number_matrices)
				{
				for(i in 1:(N_stages-1)) 
					{
					for(j in 1:N_stages) 
						{ 
						if(Stage_matrices[[k]][i+1,j]>1)
							{
							(Stage_matrices[[k]][i+1,j]=0.99)
							}
						}
					}
				}
			} 

	# Ensures matrix elements are rounded to 4 decimal places 
		for(i in 1:Number_matrices)
			{
			Stage_matrices[[i]]<-round(Stage_matrices[[i]], digits = 4)	
			}
		
	# Line_Constraints<-grep("Constraints", InputFile) #255
	# Line_Constraints<-grep("Constraints Matrix",InputFile)
	 
# Reads in the constraints matrix
	Constraints <- matrix(scan(New_Input, skip=Line_Constraints, nlines=N_stages), N_stages, byrow=TRUE)
	Constraints<-round(Constraints, digits = 6)

# Reads in the relative dispersal of stages
	Rel_Dispersal<-scan(New_Input, skip=Line_Constraints+N_stages, nlines=1, sep=" ")
	Rel_Dispersal<-round(Rel_Dispersal, digits = 6)

# Reads in the initial abundances
	Initial_Abundances<-matrix(scan(New_Input, skip=(Line_Constraints+(N_stages[1]*3+3)), nlines=Npops), ncol=N_stages[1], byrow=TRUE)


#Reads in the information from the "stages menu"
	Stages_data<-scan(New_Input, what="list", skip=145, nlines=35)


#-------------------------------------#
# Writes the new replicate simulation #
# input file (rep_*.mp)               #
#-------------------------------------#

	#Writes model description in the first six lines of input file
	 write(Description, file = filename, append = FALSE)
	
	#Writes the number of stochastic runs within each replicate simulation 
	write(Nruns, file=filename, append=TRUE)
	
	#Writes number of time steps
	write("100",file=filename,append=TRUE)
		
	#Writes whether or not demographic stochasticity is assumed
	write(InputFile[9],file=filename,append=TRUE)
	
	#Writes number of stages and whether or not constraints are ignored 
	write(InputFile[10],file=filename,append=TRUE,sep=",",ncolumns=2)
	
	#Writes the name of catastrophe 1
	write(InputFile[11],file=filename,append=TRUE)

	#Writes the probability of catastrophe 1, if regional in scale
 	write(line12, file=filename, append=TRUE)

	#Writes whether catastrophe 1 is local or regional
	write(line13_new,file=filename,append=TRUE)

	#Writes the parameters that catastrophe 1 affects
	write(InputFile[14], file=filename,append=TRUE)
	
	#Writes whether or not catastrophe 1 is spreading, and how
	write(InputFile[15], file=filename, append=TRUE)
	
	#Writes the probability of infection per disperser
	write(InputFile[16],file=filename,append=TRUE)
		
	#Writes the probability distance function if catastrophe 1 is 'spread by a vector'
	write(InputFile[17],file=filename,append=TRUE,ncolumns=4,sep=",")
	
	#Writes the name of catastrophe 2
	write(InputFile[18],file=filename,append=TRUE)
	
	#Writes the probability of catastrophe 2, if regional in scale
	write(line19,file=filename,append=TRUE)
	
	#Writes whether catastrophe 2 is local or regional
	write(line20_new,file=filename,append=TRUE)

	#Writes the parameters that catastrophe 2 affects
	write(InputFile[21], file=filename,append=TRUE)
	
	#Writes whether or not catastrophe 2 is spreading, and how
	write(InputFile[22], file=filename, append=TRUE)

	#Writes the probability of infection per disperser
	write(InputFile[23], file=filename,append=TRUE) 	

	#Writes the probability distance function if catastrophe 2 is 'spread by a vector'
	write(InputFile[24], file=filename,append=TRUE)

	#Writes the temporal trend in vital rate after catastrophe, and the correlation between catastrophe 1 and 2
	write(line25,file=filename,append=TRUE,sep=",",ncolumns=length(line25))
	
	#Writes the parameters that density dependence affects
	write(InputFile[26],file=filename,append=TRUE)

	#Writes the assumed distribution of environment stochasticity in vital rates, and advanced settings
	write(InputFile[27], file=filename, append = TRUE)
	
	#Writes the CV in dispersal
	write(InputFile[28], file=filename, append = TRUE)
	
	#Writes what happens when population size falls below local threshold
	write("count in total",file=filename,append=TRUE)	

	#Writes advanced settings for within-population correlation
	write(InputFile[30],file=filename,append=TRUE)

	#Writes whether or not dispersal depends on target population carrying capacity
	write(InputFile[31],file=filename,append=TRUE)

	#Writes advanced settings for density-dependence 
	write(InputFile[32],file=filename,append=TRUE)

	#Writes whether or not density-dependence is population-specific or not 
	write(InputFile[33], file=filename, append=TRUE)

	#Writes the type of density-dependence
	write(InputFile[34],file=filename,append=TRUE)

	#Writes the location of a file with a user-defined density-dependence function, if specified
	write(InputFile[35], file=filename,append=TRUE)

	#Writes the duration in units of a single time-step
	write(InputFile[36],file=filename,append=TRUE)
	
	#Writes the unit of the time step
	write(InputFile[37],file=filename,append=TRUE)
	
	#Writes the sex structure of the model
	write(InputFile[38],file=filename,append=TRUE)
	
	#Writes the number of stages for females
	write(InputFile[39],file=filename,append=TRUE)
	
	#Writes the mating system
	write(InputFile[40],file=filename,append=TRUE)
	
	#Writes the number of females a male can mate with
	write(InputFile[41],file=filename,append=TRUE)
	
	#Writes the number of males a female can mate with
	write(InputFile[42],file=filename,append=TRUE)

	#Writes the CV for sampling of population size 
	write(InputFile[43],file=filename,append=TRUE)

	#Writes line 44 (related to dispersal?) 
	write(InputFile[44],file=filename,append=TRUE)

	#Writes the population dataframe
	write.table(pop,file=filename,append=TRUE,sep=",",row.names=FALSE,col.names=FALSE,na="",quote=FALSE)

	#Writes "Migration" on a line
	write("Migration", file = filename, append = TRUE)

	#Writes FALSE for use of the dispersal-distance function
	write("FALSE", file = filename, append = TRUE)
	
	#Writes the dispersal-distance function parameters
	write(M_parameters, file = filename, sep = ",", append = TRUE)

	#Writes the dispersal rate matrix
	write.table(Dispersal_matrix, file=filename, append = TRUE, quote = FALSE, sep = ",", na="", row.names=FALSE, col.names=FALSE)
	
	#Writes "Correlation" on a line
	write("Correlation", file = filename, append = TRUE)
	
	#Writes FALSE for use of the correlation-distance function
	write("FALSE", file = filename, append = TRUE)
	
	#Writes the correlation-distance function parameters
	write(C_parameters, file = filename, sep = ",", append = TRUE)

	#Writes the correlation matrix
	write.table(Correlation_matrix, file=filename, append = TRUE, quote = FALSE, sep = ",", na="", row.names=FALSE, col.names=FALSE)
	
	#Writes the line that specifies number of stage matrices
	write(Number_stage_matrix, file = filename, ncolumns = 5, append = TRUE, sep = " ")
	
	#Writes the stage matrix names, the three lines of associated code, and the corresponding stage matrices
	for (i in 1:Number_matrices)
		{
		write(Stage_matrix_name[[i]], file = filename, append = TRUE)
		write.table(Stage_matrices[[i]], file = filename, row.names = FALSE, col.names = FALSE, append = TRUE, sep = " ")
		}

	#Writes the line that specifies the number of standard deviation matrices
	write(Number_stdev_matrix, file = filename, ncolumns = 5, append = TRUE, sep = " ")

	#Writes the standard deviation matrix names, the lines of associated code, and the corresponding matrices
	for (i in 1:Number_matrices)
		{
		write(Stdev_matrix_name[[i]], file = filename, append = TRUE)
		write.table(Stdev_matrices[[i]], file = filename, row.names = FALSE, col.names = FALSE, append = TRUE, sep = " ")
		}

	#Writes the line that says "Constraints Matrix
	write("Constraints Matrix", file = filename, append = TRUE)

	#Writes the constraints matrix
	write.table(Constraints, file = filename, sep = " ", append = TRUE, row.names=FALSE, col.names=FALSE)
	
	#Writes the line of stage-specific relative dispersals 
	write.table(t(Rel_Dispersal), file=filename, append = TRUE, quote = FALSE, sep = " ", na="", row.names=FALSE, col.names=FALSE)

	#Writes the stage-specific multipliers for vital rates for catastrophe 1
	write.table(Cat1mult_VR_new, file=filename, append = TRUE, quote = FALSE, sep = " ", na="", row.names=FALSE, col.names=FALSE)

	#Writes the stage-specific multipliers for abundances for catastrophe 1
	write(Cat1mult_Abun_new,file=filename,append=TRUE,ncolumns=length(Cat1mult_Abun),sep=" ")

	#Writes the stage-specific multipliers for vital rates for catastrophe 2
	write.table(Cat2mult_VR_new, file=filename, append = TRUE, quote = FALSE, sep = " ", na="", row.names=FALSE, col.names=FALSE)

	#Writes the stage-specific multipliers for abundances for catastrophe 2
	write(Cat2mult_Abun_new,file=filename,append=TRUE,ncolumns=length(Cat1mult_Abun),sep=" ")

	#Write the stage-specific initial abundances matrix
	write.table(Initial_Abundances, file=filename, append = TRUE, col.names = FALSE, row.names=FALSE)
	
    #Reads and writes the information from the stages menu
	for (i in (Line_Constraints+1+(N_stages[1]*3+3)+Npops):(Line_Constraints+(N_stages[1]*3+3)+Npops+5*N_stages[1]))
	 	{
	 	write(InputFile[i], file =filename, append = TRUE)  
	 	}
	
	#Writes that there is no population management
	write("0 (pop mgmnt)", file = filename, append = TRUE)
	#Writes the extinction and explosion thresholds and timestep datum
	#Writes a generic extinction threshold of zero
	write("0",file = filename, append = TRUE)
	#Writes a generic explosion threshold of zero
	write("0",file = filename, append = TRUE)
	#Writes a generic timestep datum equal to 3.000  (as required for 100 timesteps)
	write("3", file = filename, append = TRUE)
	 
	#Writes end-of-file
	write ("-End of file-", file = filename, append = TRUE)
#---END create rep_x.mp file-----------#
#--------------------------------------#

		
#--------------------------------------#
# Writes values of input parameters    #
# for further analysis                 #
#--------------------------------------#

# Creates empty vectors to store 
# fecundities, survivals and 
# other input parameters
    variable<-as.data.frame(matrix(,1,42))	
	
    if(N_stages>1)
			{
			Vital_rates<-as.data.frame(matrix(,1,(N_stages*2)))
			} else
			{
			Vital_rates<-0
			}
# Calculates 42 variables of potential interest
	# Reads the number of populations included in replicate simulation
		variable[1]<-Npops-1
	# Calculates the mean population-specific carrying capacity
		variable[2]<-mean(pop$V7[-Npops])
	# Calculates the standard deviation of the population-specific carrying capacities
		variable[3]<-sd(pop$V7[-Npops])
	# Reads the maximum population-specific carrying capacity
		variable[4]<-max(pop$V7[-Npops])
	# Reads the minimum population-specific carrying capacity
		variable[5]<-min(pop$V7[-Npops])
	# Calculates the mean geographic distances (centre-centre) among population pairs, excluding the sink population
		Centre_Pairwise_Distances<-Centre_Pairwise_Distance[-Npops,-Npops]
		 variable[6]<-sum(Centre_Pairwise_Distances)/((Npops-1)*(Npops-1)-(Npops-1))
	# Calculates the maximum distances among population pairs, excluding the sink population
		variable[7]<-max(Centre_Pairwise_Distances)
	# Calculates the minimum distances among population pairs, excluding the sink population
		for (i in 1:(Npops-1))
				{	
				for (j in 1:(Npops-1))
					{
					if (Centre_Pairwise_Distances[i,j]==0)
						{
						Centre_Pairwise_Distances[i,j]<-500000000
						}
					}
				}
		variable[8]<-min(Centre_Pairwise_Distances)			
	# Calculates the mean population-specific initial abundance	
		variable[9]<-mean(pop$V4[-Npops])
	# Calculates the standard deviation of the population-specific initial abundances
		variable[10]<-sd(pop$V4[-Npops])
	# Reads the maximum population-specific initial abundance
		variable[11]<-max(pop$V4[-Npops])
	# Reads the minimum population-specific initial abundance
		variable[12]<-min(pop$V4[-Npops])
	# Reads the spatial extent of catastrophe 1 (writes NA if no catastrophe)
		if (any(line14=="Dispersal Rates" | line14=="Carrying Capacities"| line14=="Vital Rates"| line14=="Abundances"| line14=="dispersal rates" | line14=="carrying capacities"| line14=="vital rates"|line14=="abundances"))
				{
				variable[13]<-ext_1
				} else
				{
				variable[13]<-"NA"
				}
	# Reads the spatial extent of catastrophe 2 (writes NA if no catastrophe)	
		if (any(line21=="Dispersal Rates" | line21=="Carrying Capacities"| line21=="Vital Rates"| line21=="Abundances"| line21=="dispersal rates" | line21=="carrying capacities"| line21=="vital rates"|line21=="abundances")) 
				{
				variable[14]<-ext_2
				} else
				{
				variable[14]<-"NA"
				}
	# Reads the nature of the correlation between catastrophes 1 and 2 (writes NA if <2 catastrophes are modeled)
			if (any(line14=="Dispersal Rates" | line14=="Carrying Capacities"| line14=="Vital Rates"| line14=="Abundances"| line14=="dispersal rates" | line14=="carrying capacities"| line14=="vital rates"|line14=="abundances"))
				{
				if (any(line21=="Dispersal Rates" | line21=="Carrying Capacities"| line21=="Vital Rates"| line21=="Abundances"| line21=="dispersal rates" | line21=="carrying capacities"| line21=="vital rates"|line21=="abundances")) 
					{
					variable[15]<-corr_catas
					} 
				} else
				{
				variable[15]<-"NA"
				}
	# Reads the probability of catastrophe 1 (writes NA if no catastrophe)
			if (any(line14=="Dispersal Rates" | line14=="Carrying Capacities"| line14=="Vital Rates"| line14=="Abundances"| line14=="dispersal rates" | line14=="carrying capacities"| line14=="vital rates"|line14=="abundances"))
				{
				variable[16]<-prob1
				} else
				{
				variable[16]<-"NA"
				}
		#Reads the population multiplier for catastrophe 1 (write NA if no catastrophe)
			if(Levels_12==0)
				{
				if (any(line14=="Dispersal Rates" | line14=="Carrying Capacities"| line14=="Vital Rates"| line14=="Abundances"|line14=="dispersal rates" | line14=="carrying capacities"| line14=="vital rates"|line14=="abundances"))
					{
					variable[17]<-mult1
					} else
					{
					variable[17]<-"NA"
					}
				}
		#Reads the stage-specific multiplier if catastrophe 1 affects abundances (write NA if no catastrophe)
			if (any(line14=="Abundances"|line14=="abundances"))
				{
				variable[18]<-Cat1multA
				} else
				{
				variable[18]<-"NA"
				}
		#Reads the stage-specific multiplier if catastrophe 1 affects vital rates (write NA if no catastrophe)	
			if (any(line14=="Vital Rates"|line14=="vital rates"))
				{	
				variable[19]<-Cat1multVR
				} else
				{
				variable[19]<-"NA"
				}
		#Reads the probability of catastrophe 2 (writes NA if no catastrophe)
			if (any(line21=="Dispersal Rates" | line21=="Carrying Capacities"| line21=="Vital Rates"| line21=="Abundances"| line21=="dispersal rates" | line21=="carrying capacities"| line21=="vital rates"|line21=="abundances")) 
				{
				variable[20]<-prob2
				} else
				{
				variable[20]<-"NA"
				}
		#Reads the population multiplier for catastrophe 2 (writes NA if no catastrophe)
			if (any(line21=="Dispersal Rates" | line21=="Carrying Capacities"| line21=="Vital Rates"| line21=="Abundances"| line21=="dispersal rates" | line21=="carrying capacities"| line21=="vital rates"|line21=="abundances")) 
				{
				variable[21]<-mult2
				} else
				{
				variable[21]<-"NA"
				}
		#Reads the stage-specific multiplier if catastrophe 2 affects abundances (write NA if no catastrophe)
			if (any( line21=="Abundances"|line21=="abundances"))
				{
				variable[22]<-Cat2multA
				} else
				{
				variable[22]<-"NA"
				}
		#Reads the stage-specific multiplier if catastrophe 2 affects vital rates (write NA if no catastrophe)	
			if (any(line21=="Vital Rates"|line21=="vital rates" ))
				{
				variable[23]<-Cat2multVR
				} else
				{
				variable[23]<-"NA"
				}
		#Reads number by which dispersal rates were multiplied
			variable[24]<-Transform_dispersal
		
    #Calculates the number of populations connected by dispersal if distances were calculated using the centre-to-edge (2) or centre-to-centre distances (1)
	Connections<-0
  		
      for (i in 1:(Npops-1))
				{
				for (j in 1:(Npops-1))
					{	
          if (Dispersal_matrix[i,j]>0)
            {
            Connections<-Connections+1
            }
          }
				}  
      
      variable[25]<-Connections
		#Reads in the dispersal mortality 
			variable[26]<-Dispersal_surv
		#Reads the number by which correlations were multiplied	
			variable[27]<-Transform_correlation
		#Calculates the minimum convex polygon area occupied by the populations, excluding sink population
			if((Npops-1)>4)
			#MCP can only be calculated if 5 or more populations were modeled
				{
				variable[28]<-"NA"
				} else
				{
				variable[28]<-"NA"
				}
		#Calculates the number of sink populations (i.e. with carrying capacity or ceiling of zero)
			variable[29]<-N_sinks 
		
    #coerces diagonal of matrix to NAs if (ptcinput[27] == "Center to edge") (2), if Center to center (1) or edge to edge (3), this is already NA
        diag(Dispersal_rate)<-c(rep(NA, length(Dispersal_rate[1,])))
    #Calculates the mean rate of dispersal among all population pairs 		
			variable[30]<-mean(Dispersal_rate, na.rm=TRUE)
		#Calculates the minimum rate of dispersal among all population pairs 
			variable[31]<-min(Dispersal_rate, na.rm=TRUE)
		#Calculates the maximum rate of dispersal among all population pairs 
			variable[32]<-max(Dispersal_rate, na.rm=TRUE)
    #Calculates the mean correlation coefficients among all population pairs
			variable[33]<-mean(Correlations, na.rm=TRUE)
		#Calculates the minimum correlation coefficients among all population pairs
			variable[34]<-min(Correlations, na.rm=TRUE)
		# Calculates the maximum correlation coefficients among all population pairs
			variable[35]<-max(Correlations, na.rm=TRUE)
		
		# Coerces diagonal of matrix to NAs
        # object 'Distances': Keeps track of the distances among population pairs that are connected through dispersal
        diag(Distances)<-c(rep(NA, length(Distances[1,])))
        
        Distances2<-Distances
        
        if (Connections>0) {
        Distances2[Distances2==0]<-NA
    
          # Calculates the mean geographic distances among population pairs connected by dispersal
          variable[36]<-mean(Distances2, na.rm=TRUE)
		
		      # Calculates the minimum geographic distances among population pairs connected by dispersal
		      variable[37]<-min(Distances2, na.rm=TRUE)
		
          # Calculates the maximum geographic distances among population pairs connected by dispersal
          variable[38]<-max(Distances2, na.rm=TRUE)
        } else
	      {
        # If there are no connections then we do not want to coerce any 0s to NAs
        # These 3 variables will all be 0 in any case, as there will be no connected populations
        # Calculates the mean geographic distances among population pairs connected by dispersal
 			variable[36]<-mean(Distances2, na.rm=TRUE)
 		
        # Calculates the minimum geographic distances among population pairs connected by dispersal
        variable[37]<-min(Distances2, na.rm=TRUE)
        # Calculates the maximum geographic distances among population pairs connected by dispersal
        variable[38]<-max(Distances2, na.rm=TRUE)
	     }		
			
	# Records Rmax 
	variable[39]<-Selected_Rmax
	  
# Calculates the mean geographic distances based on type of distance measure applied among population pairs, 
# excluding the sink population
			Pairwise_Distances<-Pairwise_Distance[-Npops,-Npops]
			variable[40]<-sum(Pairwise_Distances)/((Npops-1)*(Npops-1)-(Npops-1))
		# Calculates the maximum distances among population pairs, excluding the sink population
			variable[41]<-max(Pairwise_Distances)
		# Calculates the minimum distances among population pairs, excluding the sink population
			for (i in 1:(Npops-1))
				{	
				for (j in 1:(Npops-1))
					{
					if (Pairwise_Distances[i,j]==0)
						{
						Pairwise_Distances[i,j]<-500000000
						}
					}
				}
			variable[42]<-min(Pairwise_Distances)
			
	    gc()

		# Reads the fecundities and survival rates
		# This codes works for female-only models with one or more stage matrices, and where there are no usual transitions (e.g. multiple transitions from one stage to multiple other stages)
			Average<-matrix(0,N_stages,N_stages)
			if(N_stages>1)
				{
				if(Number_matrices==1)
					{
					if(any(InputFile[38]=="OnlyFemale" |InputFile[38]=="OnlyMale" | InputFile[38]=="AllIndividuals"))
						{
						for(i in 1:N_stages)
							{
							Vital_rates[i]<-Stage_matrices[[1]][1,i]
							}
						for (i in 1:(N_stages-1))
							{
							Vital_rates[i+N_stages]<-Stage_matrices[[1]][i+1,i]
							}
						Vital_rates[N_stages*2]<-Stage_matrices[[1]][N_stages,N_stages]	
						} else
						{
						for (i in 1:N_stages)
							{
							Vital_rates[i]<-NA
							}
						}
					} else
					{
					if(any(InputFile[38]=="OnlyFemale" |InputFile[38]=="OnlyMale" | InputFile[38]=="AllIndividuals"))
						{
						for(i in 1:N_stages)
							{
							for(j in 1:N_stages)
								{
								for(k in 1:Number_matrices)
									{
									Average[i,j]<-Average[i,j]+Stage_matrices[[k]][i,j]
									}
								}
							}	
						Average<-Average/Number_matrices
						for(i in 1:N_stages)
							{
							Vital_rates[i]<-Average[1,i]
							}
						for (i in 1:(N_stages-1))
							{
							Vital_rates[i+N_stages]<-Average[i+1,i]
							}
						Vital_rates[N_stages*2]<-Average[N_stages,N_stages]	
						} else
						{
						for (i in 1:N_stages)
							{
							Vital_rates[i]<-NA
							}
						}
					}	
				}
		
    # Calculates population growth rate for unstructured models (i.e. one stage)
			if(N_stages==1)
				{
				if(Number_matrices==1)
					{
					Vital_rates<-Stage_matrices[[1]]
					} else
					{
					for(k in 1:Number_matrices)
						{
						Average<-Average+Stage_matrices[[k]]
						}
					Average<-Average/Number_matrices
					Vital_rates<-Average
					}
				}
		# Ensures vital rates are rounded to 6 decimal places)
		if(mode(Vital_rates)=="numeric")
			{
			Vital_rates<-round(Vital_rates, digits = 6)
			}		
			
# Binds and writes variables to variables.txt and vital_rates.txt files			
	data.frame(do.call("cbind",variable)) 		
	write.table(variable,file="variables.txt",append=TRUE,sep=",",col.names = FALSE, row.names= FALSE)	
	write.table(Vital_rates, file="vital_rates.txt", append=TRUE, quote=FALSE, sep=",", row.names=FALSE,col.names=FALSE)

	} #---END loop-----------------------# 
# This brace encloses all the code within a "replicate simulation loop"
#-----------------------------------------#
#-----------------------------------------#

#-----------------------------------------#
# Initiates the batch file to run all     #
# replicate simulations in RAMAS Metapop  #
#-----------------------------------------#
system("batch_file.bat", wait = TRUE) 


#-----------------------------------------#
# Collates and writes predicted response  #
# variables of potential interest from    #
# the results files created by            #
# RAMAS Metapop                           #
#-----------------------------------------#
  
# Creates a table called predictions.txt
Predictions <- list("Final_Meta_N_20_yrs","Final_Meta_N_100_yrs", "Final_Meta_Pext_20_yrs","Final_Meta_Pext_100_yrs")

write.table(Predictions, file="predictions.txt", col.names = FALSE, row.names= FALSE, sep=",", quote=FALSE, append=FALSE)

Prediction_values<-matrix(,1,4)

#-----------------------------------------#
# Extract results from all                #
# replicate simulations 	              #
#-----------------------------------------#
	for(y in 1:Nreps)
		{
		# Calculates the final number of individuals in the metapopulation after 20 years (excluding sink population)
			Abundance<-paste("Abund", "_",y,".txt", sep="")
			TempAbund_1<-scan(Abundance, skip=35,nlines=1)
			Prediction_values[1]<-TempAbund_1[4]

		# Calculates the final number of individuals in the metapopulation after 20 years (excluding sink population)
			TempAbund_2<-scan(Abundance, skip=115,nlines=1)
			Prediction_values[2]<-TempAbund_2[4]

		# Calculates the probability of metapopulation extinction after 20 years
			QuasiExtinction<-paste("QuasiExt", "_",y,".txt", sep="")
			TempQuasiExt_1<-scan(QuasiExtinction, skip=25,nlines=1)
			Prediction_values[3]<-TempQuasiExt_1[3]
	
		# Calculates the probability of metapopulation extinction after 100 years
			TempQuasiExt_2<-scan(QuasiExtinction, skip=65,nlines=1)
			Prediction_values[4]<-TempQuasiExt_2[3]
	
		#Writes the response variables for the replicate simulation to the file predictions.txt
			write.table(Prediction_values, file="predictions.txt", append=TRUE, quote=FALSE, sep=",", row.names=FALSE,col.names=FALSE)
			}	

#-----------------------------------------#
# Collates the predictions, variables and #
# vital rates into a single table         #	
#-----------------------------------------#
Table_a <- read.table("predictions.txt", header = TRUE, sep = ",", na.strings = "NA")
Table_b <- read.table("variables.txt", header = TRUE, sep = ",", na.strings = "NA")
Table_c <- read.table("vital_rates.txt", header = TRUE, sep = ",", na.strings = "NA")
Table_d <- read.table("PTCvariables.txt", header = TRUE, sep = ",", na.strings = "NA")             
Table_e <- read.table("spatialvar.txt", header = TRUE, sep = ",", na.strings = "NA")
  
# Bind all together
Table_f <- cbind(Table_a, Table_b, Table_c, Table_d, Table_e)
write.table(Table_f, file="data.csv", col.names=TRUE, row.names=FALSE, sep = ",")
#---END GRIP 2.0 Code---------------------#
#-----------------------------------------#
